# Supplementary material for: Disentangling the mechanistic role of loop-C capping in Cys-loop receptor activation
Source: Nat Commun. 2025 Nov 23;16:11585. doi: 10.1038/s41467-025-66635-6 (PMC12749857; doi:10.1038/s41467-025-66635-6)
Supplement: Supplementary file 4 — Source data [file 41467_2025_66635_MOESM4_ESM.xlsx]

## Sheet: Figure 5
Figure 5a
Time (ms)	Mean_normalized current_Wild-type	SD_normalized current_Wild-type		Normalized current_mutant_trace 1	Normalized current_mutant_trace 2	Normalized current_mutant_trace 3	Normalized current_mutant_trace 4	Normalized current_mutant_trace 5
0	0.000226811	0.00256537		-0.000273617	-0.000426167	-1.10948e-05	-0.000834623	-1.69299e-05
0.5	-0.00373591	0.00677611		0.000384697	7.47676e-05	-0.000116178	-0.00296458	0.000265838
1	-0.00466158	0.00932741		0.000460657	-0.00340847	1.80951e-05	0.00122732	-0.000703651
1.5	-0.00510696	0.0115522		0.000924853	0.000680549	-0.000154125	-0.00515165	-0.000174472
2	-0.0091251	0.0185297		0.00197984	0.000773746	-0.000597811	0.000922656	-0.000465318
2.5	-0.00988446	0.0234194		-0.000197658	-0.00231341	-0.000694137	-0.00248037	-0.000154274
3	-0.00872285	0.020801		-0.000855972	0.000156315	-0.00057154	-0.00534207	-0.000311816
3.5	-0.00820233	0.0175171		0.00145657	0.00143778	-0.000352616	-0.00326108	-0.000109839
4	-0.00836821	0.0194784		0.000528176	-0.000822254	-0.000708732	0.00222021	-0.00027546
4.5	-0.00575443	0.0143835		0.000148379	-0.00125329	-0.000443105	-0.00210498	0.000625356
5	-0.00690335	0.0139614		0.000798254	0.00341821	-0.000352616	0.000783923	-0.000174472
5.5	-0.00878565	0.0176206		-0.000214538	-0.000857203	-0.000402239	-0.00184383	-4.92462e-05
6	-0.00586089	0.0191425		0.00102613	-0.000845554	-3.15277e-05	-0.000644206	-0.000154274
6.5	-0.00915238	0.0185145		-0.00164933	-0.00227846	-0.00042851	0.000702316	-0.000505714
7	-0.00657223	0.014605		-0.000450856	0.00165912	-0.000381806	-0.000388502	0.000298154
7.5	-0.00473518	0.0094738		-0.000915052	0.00063395	-0.000554026	-0.00172958	4.77027e-05
8	-0.0063611	0.0129467		5.55401e-05	-0.000670809	-7.82314e-05	0.00143678	-0.000303737
8.5	-0.0106454	0.0202635		-0.000256737	-0.00289589	-0.000317588	-0.00196897	-0.000202749
9	-0.0111776	0.0228801		-0.000509935	-0.00129989	-0.000559864	-0.000739414	-0.00123687
9.5	-0.0122104	0.0177234		-0.00117669	0.00260274	-0.000997712	-0.00344334	-0.000311816
10	-0.0142072	0.0218181		-0.00112605	-0.00114844	-0.00194054	-0.00376977	-0.000703651
10.5	-0.0182101	0.0255856		-0.00328667	-0.00353662	-0.00242801	-0.00639481	-0.000247183
11	-0.0205219	0.0257146		-0.00419818	-0.0024765	-0.00273159	-0.00805143	-0.0011076
11.5	-0.0239925	0.0291245		-0.0027634	-0.00300074	-0.00241926	-0.0132253	-0.00127727
12	-0.0247724	0.0313522		-0.00150585	-0.00369971	-0.00243677	-0.0169929	-0.00242853
12.5	-0.0302474	0.0338185		-0.00424882	-0.00536561	-0.00339712	-0.0202871	-0.00273554
13	-0.0368291	0.0369009		-0.00252708	-0.00615779	-0.00370945	-0.0178253	-0.00312333
13.5	-0.0405621	0.0424751		-0.00423194	-0.00715966	-0.00498796	-0.0206843	-0.00406858
14	-0.0433078	0.0457111		-0.00557389	-0.00465498	-0.00674811	-0.0195989	-0.00528852
14.5	-0.0503503	0.0510785		-0.00721124	-0.00939639	-0.0103589	-0.0236629	-0.00728002
15	-0.0569385	0.0564788		-0.0110936	-0.0138	-0.0150176	-0.026054	-0.0110853
15.5	-0.062586	0.06358		-0.0153895	-0.0200675	-0.0219298	-0.0285349	-0.0184776
16	-0.0729467	0.0733763		-0.0195504	-0.025601	-0.0295308	-0.0302922	-0.0276756
16.5	-0.0809146	0.0782528		-0.0260238	-0.0330801	-0.0402989	-0.0442035	-0.0403921
17	-0.0895423	0.0815107		-0.0355441	-0.0385787	-0.0536183	-0.05716	-0.0579035
17.5	-0.0996154	0.0827536		-0.0434354	-0.0558551	-0.0695472	-0.0742758	-0.0780931
18	-0.116314	0.0968477		-0.054247	-0.0686464	-0.0868713	-0.0853445	-0.103324
18.5	-0.130278	0.104909		-0.0682572	-0.0893245	-0.108641	-0.111872	-0.131346
19	-0.142572	0.103277		-0.080588	-0.107603	-0.131923	-0.132864	-0.162572
19.5	-0.158866	0.106824		-0.0984553	-0.128491	-0.158567	-0.160897	-0.196407
20	-0.174649	0.109691		-0.115681	-0.153968	-0.18767	-0.184938	-0.23305
20.5	-0.195847	0.116594		-0.13554	-0.178537	-0.218401	-0.213381	-0.270516
21	-0.209083	0.111718		-0.155425	-0.207382	-0.251204	-0.243666	-0.310245
21.5	-0.227892	0.111656		-0.177149	-0.23752	-0.284746	-0.281401	-0.35083
22	-0.249044	0.11204		-0.201271	-0.267506	-0.319199	-0.314237	-0.391626
22.5	-0.271713	0.109718		-0.225307	-0.297725	-0.354113	-0.347995	-0.431072
23	-0.2899	0.101235		-0.249184	-0.333408	-0.389121	-0.378965	-0.470259
23.5	-0.315801	0.10246		-0.275854	-0.364652	-0.423173	-0.416768	-0.508465
24	-0.34096	0.100866		-0.304449	-0.398855	-0.457857	-0.444047	-0.545887
24.5	-0.362794	0.0964924		-0.329836	-0.43653	-0.489972	-0.48494	-0.581504
25	-0.390535	0.0986071		-0.35784	-0.46732	-0.522515	-0.509901	-0.61437
25.5	-0.418912	0.095381		-0.388603	-0.501267	-0.553492	-0.54857	-0.646718
26	-0.44526	0.0858108		-0.41751	-0.531789	-0.584331	-0.577747	-0.677508
26.5	-0.477121	0.0894952		-0.443868	-0.564537	-0.611871	-0.608249	-0.707493
27	-0.505766	0.0811588		-0.474463	-0.598029	-0.640045	-0.643941	-0.73459
27.5	-0.535541	0.0773281		-0.503893	-0.634108	-0.666486	-0.669762	-0.759745
28	-0.563789	0.0687522		-0.533669	-0.660017	-0.692619	-0.700528	-0.785517
28.5	-0.597339	0.0688255		-0.561115	-0.691622	-0.715562	-0.730851	-0.807512
29	-0.630198	0.0700248		-0.590562	-0.719488	-0.739732	-0.759606	-0.830331
29.5	-0.661333	0.0684102		-0.618026	-0.745968	-0.761895	-0.787943	-0.851389
30	-0.694038	0.0726772		-0.643911	-0.777935	-0.783382	-0.81017	-0.870949
30.5	-0.722963	0.0710584		-0.670244	-0.806884	-0.80312	-0.84101	-0.888036
31	-0.750089	0.0674805		-0.697251	-0.833993	-0.823133	-0.862086	-0.903794
31.5	-0.779944	0.0690211		-0.721719	-0.857455	-0.841035	-0.885048	-0.919819
32	-0.805838	0.0689843		-0.742785	-0.882047	-0.85861	-0.906312	-0.933659
32.5	-0.831467	0.0700463		-0.766822	-0.902085	-0.875867	-0.927748	-0.945975
33	-0.853644	0.0694335		-0.790065	-0.918464	-0.890777	-0.946202	-0.95651
33.5	-0.874792	0.0703412		-0.813317	-0.939119	-0.906344	-0.958837	-0.96572
34	-0.892177	0.068152		-0.832687	-0.954543	-0.92032	-0.96789	-0.974026
34.5	-0.908592	0.0653072		-0.853989	-0.965785	-0.9327	-0.981687	-0.980958
35	-0.919471	0.0617452		-0.876406	-0.979998	-0.943564	-0.991078	-0.985918
35.5	-0.931034	0.0583063		-0.891479	-0.986486	-0.954499	-1	-0.990499
36	-0.940862	0.0539194		-0.910064	-0.993896	-0.963913	-0.993711	-0.994147
36.5	-0.951221	0.0495268		-0.92805	-0.995072	-0.971403	-0.993164	-0.99693
37	-0.958672	0.0462572		-0.945124	-0.99894	-0.979112	-0.984048	-0.99876
37.5	-0.965082	0.0402826		-0.960434	-1	-0.984556	-0.982509	-0.999414
38	-0.967335	0.0364151		-0.976284	-0.994	-0.989477	-0.972275	-1
38.5	-0.972395	0.031912		-0.98637	-0.988036	-0.993777	-0.96258	-0.99964
39	-0.975579	0.0282575		-0.993358	-0.988979	-0.995808	-0.950764	-0.998982
39.5	-0.978394	0.026889		-0.99946	-0.985438	-0.998117	-0.941373	-0.998558
40	-0.978581	0.0233404		-1	-0.979229	-0.998354	-0.930868	-0.995948
40.5	-0.976236	0.0214846		-0.998531	-0.966286	-1	-0.91453	-0.993795
41	-0.975975	0.0208895		-0.994776	-0.954695	-0.999591	-0.904462	-0.990422
41.5	-0.972126	0.0208566		-0.991332	-0.953343	-0.9989	-0.887896	-0.987061
42	-0.96756	0.0214027		-0.981761	-0.94188	-0.996798	-0.8693	-0.981729
42.5	-0.969722	0.0245514		-0.970241	-0.927236	-0.995379	-0.85377	-0.977896
43	-0.964696	0.0253073		-0.958501	-0.917928	-0.992589	-0.837639	-0.973028
43.5	-0.956986	0.029541		-0.946677	-0.910519	-0.989912	-0.822452	-0.967902
44	-0.956114	0.0331301		-0.932177	-0.893394	-0.986222	-0.807605	-0.962186
44.5	-0.950694	0.03646		-0.918833	-0.876689	-0.982994	-0.792214	-0.956316
45	-0.945173	0.0399794		-0.902392	-0.862709	-0.978151	-0.776241	-0.951021
45.5	-0.940718	0.0440958		-0.889783	-0.8493	-0.972527	-0.759109	-0.944574
46	-0.93719	0.0456411		-0.872836	-0.842101	-0.968755	-0.740543	-0.938203
46.5	-0.931295	0.0513594		-0.857897	-0.822599	-0.963294	-0.722209	-0.931885
47	-0.92875	0.0541987		-0.84073	-0.805917	-0.956744	-0.703591	-0.924752
47.5	-0.924208	0.0577806		-0.825302	-0.796108	-0.951945	-0.685205	-0.918171
48	-0.921639	0.0592563		-0.809815	-0.782944	-0.945856	-0.671111	-0.910447
48.5	-0.915	0.0614696		-0.792352	-0.77056	-0.939627	-0.655122	-0.903516
49	-0.909004	0.0649989		-0.777051	-0.748461	-0.932685	-0.633615	-0.896043
49.5	-0.903381	0.0670733		-0.759074	-0.741098	-0.926059	-0.620286	-0.888396
50	-0.899051	0.0695868		-0.742228	-0.72734	-0.918607	-0.604765	-0.880539
50.5	-0.892421	0.0708778		-0.725145	-0.714875	-0.911636	-0.591256	-0.873268
51	-0.886199	0.073623		-0.707666	-0.700068	-0.904193	-0.573223	-0.864667
51.5	-0.881269	0.0756389		-0.690491	-0.682827	-0.896525	-0.559772	-0.857113
52	-0.875087	0.0772257		-0.676827	-0.668346	-0.888702	-0.547356	-0.848828
52.5	-0.871218	0.0797518		-0.660774	-0.652748	-0.880929	-0.532101	-0.841157
53	-0.863907	0.0797425		-0.644738	-0.643067	-0.872146	-0.519466	-0.832606
53.5	-0.858061	0.0814588		-0.628382	-0.632512	-0.864582	-0.509638	-0.822975
54	-0.850092	0.0821084		-0.614253	-0.617729	-0.856345	-0.498101	-0.814533
54.5	-0.846168	0.0840873		-0.599855	-0.60354	-0.847372	-0.485226	-0.806607
55	-0.839473	0.0846167		-0.584663	-0.591575	-0.838271	-0.472245	-0.797639
55.5	-0.833778	0.0860724		-0.57272	-0.579867	-0.831032	-0.464726	-0.789952
56	-0.828002	0.0868786		-0.558727	-0.566191	-0.822558	-0.453369	-0.780738
56.5	-0.820678	0.0880483		-0.549662	-0.55531	-0.812951	-0.443225	-0.772441
57	-0.814609	0.0891855		-0.536817	-0.54267	-0.805315	-0.433449	-0.763756
57.5	-0.808981	0.0901543		-0.521557	-0.528597	-0.796681	-0.424295	-0.755467
58	-0.804056	0.0916528		-0.513691	-0.518998	-0.786176	-0.412557	-0.747319
58.5	-0.79886	0.0919372		-0.502703	-0.508618	-0.77783	-0.40425	-0.739183
59	-0.791065	0.091343		-0.48914	-0.494487	-0.769318	-0.396527	-0.730203
59.5	-0.783708	0.0923827		-0.476952	-0.484632	-0.760926	-0.384109	-0.722314
60	-0.780129	0.0937523		-0.466664	-0.475498	-0.751489	-0.374727	-0.71388
60.5	-0.774691	0.0930923		-0.455481	-0.463441	-0.742464	-0.365658	-0.705195
61	-0.768012	0.0947765		-0.44656	-0.450184	-0.733287	-0.355139	-0.697604
61.5	-0.763075	0.094485		-0.435192	-0.441924	-0.725703	-0.34796	-0.689711
62	-0.756355	0.0930847		-0.423646	-0.431393	-0.716864	-0.338613	-0.681422
62.5	-0.747522	0.0932225		-0.415873	-0.425859	-0.708446	-0.33005	-0.672725
63	-0.741815	0.0938352		-0.4075	-0.414012	-0.700325	-0.325121	-0.665223
63.5	-0.734294	0.0941325		-0.398908	-0.403352	-0.691603	-0.315162	-0.657387
64	-0.731747	0.0946102		-0.389515	-0.393904	-0.683518	-0.311326	-0.649126
64.5	-0.721977	0.0933626		-0.383767	-0.389489	-0.675867	-0.307061	-0.640481
65	-0.714227	0.0940016		-0.375589	-0.382348	-0.667995	-0.300573	-0.633743
65.5	-0.710412	0.0938291		-0.367039	-0.376721	-0.659909	-0.293215	-0.62457
66	-0.704834	0.0959396		-0.359663	-0.366213	-0.651978	-0.288248	-0.61725
66.5	-0.699632	0.0939012		-0.352961	-0.359293	-0.644649	-0.282195	-0.609017
67	-0.69478	0.0947334		-0.346994	-0.356765	-0.636636	-0.276162	-0.602049
67.5	-0.685375	0.0947615		-0.33896	-0.351884	-0.62895	-0.271507	-0.594241
68	-0.681865	0.0958215		-0.331904	-0.339803	-0.621875	-0.264696	-0.586626
68.5	-0.676067	0.0971337		-0.32635	-0.339139	-0.614166	-0.260629	-0.579024
69	-0.671985	0.09638		-0.319868	-0.331357	-0.606538	-0.255488	-0.572177
69.5	-0.665496	0.0966228		-0.31142	-0.327012	-0.598383	-0.251108	-0.564481
70	-0.661036	0.0957914		-0.305369	-0.323319	-0.59138	-0.24357	-0.557239
70.5	-0.653541	0.095207		-0.300448	-0.315351	-0.584062	-0.235554	-0.549878
71	-0.651412	0.0986851		-0.293375	-0.314687	-0.577036	-0.230208	-0.543084
71.5	-0.646844	0.0961573		-0.288109	-0.306812	-0.569	-0.22763	-0.535922
72	-0.641227	0.096569		-0.283475	-0.301802	-0.561986	-0.221577	-0.53004
72.5	-0.635564	0.0956635		-0.277103	-0.295651	-0.554741	-0.216523	-0.522822
73	-0.631215	0.0954877		-0.271423	-0.290409	-0.547563	-0.210813	-0.516354
73.5	-0.624391	0.0931944		-0.266148	-0.285504	-0.540511	-0.206205	-0.509322
74	-0.61958	0.0921377		-0.260586	-0.277653	-0.53385	-0.203254	-0.504151
74.5	-0.615152	0.0916203		-0.256063	-0.273925	-0.526806	-0.197663	-0.497312
75	-0.606764	0.0917904		-0.250754	-0.269649	-0.520008	-0.195196	-0.490166
75.5	-0.604773	0.08821		-0.244635	-0.263918	-0.513472	-0.192498	-0.483856
76	-0.601404	0.0898408		-0.241816	-0.25892	-0.507018	-0.188349	-0.476674
76.5	-0.595978	0.0889868		-0.237149	-0.254924	-0.500273	-0.18286	-0.471047
77	-0.589039	0.0892458		-0.231722	-0.247282	-0.494187	-0.18027	-0.465202
77.5	-0.584999	0.0880574		-0.227493	-0.243601	-0.488903	-0.177719	-0.459571
78	-0.579524	0.08755		-0.224674	-0.237846	-0.481839	-0.17524	-0.453398
78.5	-0.57428	0.0866		-0.220716	-0.233885	-0.475181	-0.169278	-0.446442
79	-0.569511	0.0868518		-0.21696	-0.23187	-0.470143	-0.16687	-0.440258
79.5	-0.563273	0.0852669		-0.213517	-0.228142	-0.463531	-0.163717	-0.434594
80	-0.560042	0.0887772		-0.210436	-0.222398	-0.457095	-0.160671	-0.429642
80.5	-0.557115	0.0875435		-0.206444	-0.217016	-0.450813	-0.159985	-0.423776
81	-0.551726	0.086344		-0.202494	-0.215665	-0.446607	-0.156797	-0.417794
81.5	-0.54561	0.0850898		-0.198578	-0.213894	-0.439864	-0.15149	-0.411161
82	-0.540573	0.0857457		-0.194983	-0.209176	-0.434312	-0.149189	-0.406273
82.5	-0.536892	0.0845135		-0.190256	-0.207172	-0.428474	-0.148397	-0.400884
83	-0.531323	0.0840699		-0.187716	-0.206042	-0.424291	-0.144782	-0.395197
83.5	-0.527934	0.0830275		-0.184365	-0.200322	-0.418427	-0.140514	-0.389719
84	-0.523505	0.0825305		-0.181546	-0.199705	-0.413112	-0.140141	-0.384666
84.5	-0.518968	0.082842		-0.17855	-0.197503	-0.408065	-0.135805	-0.379863
85	-0.513188	0.0828772		-0.176364	-0.191038	-0.403082	-0.13164	-0.375492
85.5	-0.506699	0.0811211		-0.173258	-0.190572	-0.397793	-0.13284	-0.369881
86	-0.50378	0.0806241		-0.171494	-0.188416	-0.392632	-0.129415	-0.365635
86.5	-0.501316	0.0813291		-0.167224	-0.184257	-0.388038	-0.127144	-0.360618
87	-0.496922	0.0808649		-0.164143	-0.183372	-0.382363	-0.126284	-0.356357
87.5	-0.492851	0.081262		-0.161831	-0.180681	-0.37783	-0.125457	-0.350568
88	-0.489532	0.0796984		-0.158294	-0.179994	-0.373773	-0.121295	-0.345789
88.5	-0.484299	0.0793157		-0.157796	-0.176918	-0.369666	-0.1203	-0.341285
89	-0.480163	0.0798104		-0.154572	-0.174914	-0.365021	-0.117403	-0.337318
89.5	-0.476015	0.081158		-0.151104	-0.172701	-0.360625	-0.115039	-0.331881
90	-0.474367	0.0805982		-0.149534	-0.169532	-0.357079	-0.11422	-0.328051
90.5	-0.47375	0.0812977		-0.147652	-0.169229	-0.351682	-0.110493	-0.324165
91	-0.471059	0.0824501		-0.143685	-0.166387	-0.34749	-0.109226	-0.31977
91.5	-0.465024	0.0804977		-0.142174	-0.163603	-0.343263	-0.108116	-0.314446
92	-0.46093	0.0806975		-0.141043	-0.159292	-0.338972	-0.101788	-0.311271
92.5	-0.460662	0.08186		-0.139338	-0.157673	-0.335011	-0.0994218	-0.306856
93	-0.45467	0.0807791		-0.137	-0.154073	-0.331243	-0.0969219	-0.303439
93.5	-0.451518	0.0773957		-0.134637	-0.146326	-0.326511	-0.0980208	-0.299379
94	-0.44862	0.0782218		-0.131244	-0.147503	-0.323067	-0.0954937	-0.295267
94.5	-0.44355	0.0747552		-0.130113	-0.147212	-0.31929	-0.0923818	-0.291514
95	-0.438844	0.073286		-0.127463	-0.143449	-0.315402	-0.0922349	-0.288638
95.5	-0.433307	0.072276		-0.126923	-0.140268	-0.311446	-0.0889298	-0.284509
96	-0.431904	0.0711406		-0.125117	-0.137216	-0.30689	-0.0903089	-0.280118
96.5	-0.4273	0.0700088		-0.122999	-0.135329	-0.304771	-0.0907931	-0.276596
97	-0.42222	0.0689019		-0.119665	-0.132696	-0.300042	-0.087099	-0.274011
97.5	-0.420833	0.0700553		-0.118964	-0.131613	-0.29745	-0.0872187	-0.26962
98	-0.414136	0.0692615		-0.116626	-0.129562	-0.294151	-0.0827766	-0.266218
98.5	-0.412435	0.067491		-0.11531	-0.127524	-0.291241	-0.084425	-0.263189
99	-0.408782	0.069342		-0.114854	-0.127163	-0.286743	-0.0843244	-0.259816
99.5	-0.406341	0.0680299		-0.112466	-0.124227	-0.283468	-0.0841693	-0.256257
100	-0.40199	0.067152		-0.110457	-0.127093	-0.280397	-0.0823821	-0.253138
100.5	-0.399482	0.0673654		-0.108794	-0.124961	-0.277239	-0.0835763	-0.249693
101	-0.396212	0.0658536		-0.107722	-0.123807	-0.273853	-0.0795721	-0.246497
101.5	-0.392404	0.067109		-0.106254	-0.124157	-0.270718	-0.0792158	-0.24232
102	-0.390992	0.067107		-0.104962	-0.121967	-0.26828	-0.0768872	-0.240095
102.5	-0.3875	0.0679792		-0.102371	-0.120103	-0.264889	-0.0782528	-0.237093
103	-0.386191	0.0665567		-0.101916	-0.119404	-0.261914	-0.0739195	-0.234754
103.5	-0.382427	0.0638839		-0.0997213	-0.11966	-0.259506	-0.0726654	-0.23103
104	-0.379445	0.0646754		-0.0985397	-0.118437	-0.255446	-0.0722329	-0.228974
104.5	-0.376985	0.0633843		-0.0970205	-0.116491	-0.253087	-0.0706008	-0.225265
105	-0.370964	0.0635948		-0.0953747	-0.116538	-0.250317	-0.0700839	-0.223331
105.5	-0.37087	0.0645679		-0.0931804	-0.112402	-0.248318	-0.0671406	-0.220668
106	-0.365018	0.0623702		-0.0942185	-0.113789	-0.245004	-0.0671025	-0.218766
106.5	-0.365968	0.0620099		-0.0913404	-0.109467	-0.242579	-0.0655465	-0.214084
107	-0.361518	0.0613618		-0.0913236	-0.109117	-0.239923	-0.0656826	-0.211087
107.5	-0.359105	0.0612017		-0.0896103	-0.10808	-0.237196	-0.06352	-0.209091
108	-0.358193	0.0611004		-0.0884877	-0.101825	-0.234479	-0.0651412	-0.20634
108.5	-0.352891	0.0612801		-0.0863778	-0.101603	-0.230897	-0.0643333	-0.203872
109	-0.350726	0.0618158		-0.0851624	-0.099483	-0.229394	-0.0600598	-0.201267
109.5	-0.347825	0.0613823		-0.0849852	-0.0983763	-0.225932	-0.0601115	-0.198621
110	-0.346948	0.0607246		-0.0838036	-0.0989355	-0.22381	-0.0602203	-0.196088
110.5	-0.343887	0.05954		-0.0823688	-0.0986792	-0.221553	-0.055721	-0.194076
111	-0.340546	0.0587348		-0.0821325	-0.095196	-0.219387	-0.0585555	-0.191782
111.5	-0.33958	0.0589384		-0.0807146	-0.0935417	-0.216968	-0.0610228	-0.18893
112	-0.340133	0.0610024		-0.0791279	-0.0913982	-0.214457	-0.0550328	-0.186139
112.5	-0.336384	0.0598551		-0.0794908	-0.0928078	-0.212245	-0.0530633	-0.183553
113	-0.331638	0.0601722		-0.0773977	-0.0923302	-0.210201	-0.0569424	-0.180968
113.5	-0.328859	0.0578746		-0.07679	-0.0910836	-0.208003	-0.0548097	-0.178512
114	-0.325912	0.0581292		-0.0753383	-0.0885207	-0.205925	-0.05083	-0.177332
114.5	-0.325138	0.0581576		-0.0743256	-0.0893478	-0.203038	-0.0490564	-0.175462
115	-0.321837	0.0561395		-0.0732452	-0.0885207	-0.201477	-0.052386	-0.173143
115.5	-0.318327	0.0544992		-0.0716839	-0.0877518	-0.199305	-0.0504193	-0.171447
116	-0.313034	0.054668		-0.0710762	-0.0872858	-0.196923	-0.0520188	-0.168853
116.5	-0.313022	0.0531788		-0.0695992	-0.084688	-0.19565	-0.05015	-0.167472
117	-0.313597	0.0523865		-0.0686033	-0.0858296	-0.193925	-0.0507566	-0.165072
117.5	-0.307015	0.0525817		-0.0682319	-0.086284	-0.191786	-0.0481751	-0.163582
118	-0.306969	0.0521138		-0.0669406	-0.082393	-0.189926	-0.0496984	-0.161477
118.5	-0.303654	0.0520675		-0.0666959	-0.0837094	-0.187749	-0.0498235	-0.159793
119	-0.302256	0.0515341		-0.0663836	-0.08442	-0.186701	-0.0482839	-0.156945
119.5	-0.300327	0.0516843		-0.0650079	-0.0802728	-0.18492	-0.0506722	-0.155256
120	-0.301168	0.0514498		-0.0632017	-0.0803194	-0.18234	-0.0471822	-0.153576
120.5	-0.296421	0.0500619		-0.0648222	-0.0842569	-0.180305	-0.0484335	-0.151645
121	-0.294496	0.0510203		-0.0624506	-0.0800048	-0.178542	-0.047174	-0.150308
121.5	-0.294434	0.0524885		-0.060425	-0.07877	-0.176566	-0.04768	-0.147743
122	-0.291936	0.0517367		-0.0612437	-0.0805873	-0.175179	-0.0469156	-0.146692
122.5	-0.291146	0.0527041		-0.060138	-0.0784671	-0.173259	-0.0470706	-0.144539
123	-0.290669	0.0556656		-0.0604503	-0.0779195	-0.171227	-0.045025	-0.142705
123.5	-0.288611	0.0528036		-0.060138	-0.0763119	-0.169268	-0.0424081	-0.142128
124	-0.287018	0.0521437		-0.0580027	-0.0758343	-0.167739	-0.0409011	-0.139995
124.5	-0.285081	0.0529919		-0.0583234	-0.0757294	-0.166723	-0.0407787	-0.138601
125	-0.280907	0.0515901		-0.0574963	-0.0728054	-0.165065	-0.039998	-0.13665
125.5	-0.277254	0.0500495		-0.0574626	-0.07079	-0.162803	-0.0388419	-0.134319
126	-0.276148	0.0499302		-0.0561544	-0.0704987	-0.161781	-0.0381618	-0.133172
126.5	-0.274462	0.049091		-0.0548715	-0.0686464	-0.160126	-0.0393016	-0.132227
127	-0.27093	0.0478489		-0.0561375	-0.0656874	-0.158635	-0.0381809	-0.129149
127.5	-0.270377	0.0494843		-0.0535042	-0.0661534	-0.156974	-0.0390432	-0.128216
128	-0.266804	0.0466003		-0.0532173	-0.0655826	-0.155365	-0.0372941	-0.126584
128.5	-0.264014	0.0457864		-0.0548968	-0.0640448	-0.154688	-0.0354443	-0.125283
129	-0.264019	0.0466679		-0.0523564	-0.0639283	-0.152835	-0.035749	-0.12393
129.5	-0.261587	0.0458997		-0.0514449	-0.0612489	-0.151515	-0.0341141	-0.122136
130	-0.255854	0.0445689		-0.0527278	-0.0624139	-0.149238	-0.0377647	-0.120274
130.5	-0.254354	0.0446806		-0.0503224	-0.0597228	-0.148567	-0.032822	-0.119672
131	-0.255496	0.0453439		-0.0502971	-0.059618	-0.147341	-0.0345385	-0.118472
131.5	-0.25093	0.0435504		-0.0491155	-0.0600141	-0.145855	-0.0363012	-0.116974
132	-0.251689	0.0448021		-0.0504912	-0.059583	-0.14488	-0.0326669	-0.115132
132.5	-0.250268	0.0439945		-0.04947	-0.0605732	-0.142887	-0.0325636	-0.114154
133	-0.248856	0.0433688		-0.0485584	-0.0610159	-0.141147	-0.0308335	-0.11398
133.5	-0.248463	0.0434479		-0.0465835	-0.06281	-0.140265	-0.0331103	-0.111379
134	-0.244372	0.0435822		-0.04736	-0.0610159	-0.138625	-0.0306948	-0.110607
134.5	-0.243704	0.0425302		-0.0469802	-0.0606315	-0.137793	-0.0342637	-0.10929
135	-0.244682	0.0442091		-0.0464991	-0.0615518	-0.136439	-0.0328982	-0.107933
135.5	-0.239056	0.0420806		-0.0450812	-0.0608761	-0.135963	-0.0334204	-0.107174
136	-0.238163	0.041953		-0.0449293	-0.0609111	-0.134556	-0.033328	-0.106212
136.5	-0.235282	0.0405802		-0.0437561	-0.0612722	-0.133263	-0.029963	-0.105429
137	-0.237882	0.0431367		-0.0438996	-0.0594549	-0.131961	-0.0290517	-0.103837
137.5	-0.232519	0.0408852		-0.042583	-0.0591054	-0.13077	-0.0283934	-0.102847
138	-0.230837	0.0413492		-0.0419078	-0.0595248	-0.129258	-0.0300528	-0.101579
138.5	-0.230581	0.0423243		-0.0413929	-0.0561347	-0.128575	-0.0299657	-0.100238
139	-0.22888	0.0416586		-0.0416546	-0.0567056	-0.127533	-0.029253	-0.0988765
139.5	-0.227494	0.0431972		-0.0401523	-0.0580336	-0.126669	-0.028407	-0.0989129
140	-0.225554	0.0410494		-0.0420935	-0.0562163	-0.125971	-0.0281241	-0.0970991
140.5	-0.224845	0.0431759		-0.0393927	-0.0556338	-0.123855	-0.030673	-0.0963316
141	-0.221595	0.0401823		-0.0399497	-0.0550863	-0.123043	-0.0332219	-0.0948531
141.5	-0.221314	0.0398888		-0.0411735	-0.0539679	-0.121444	-0.0267858	-0.0938473
142	-0.219917	0.0416995		-0.0388525	-0.0508807	-0.120428	-0.0282329	-0.0931444
142.5	-0.21959	0.0403926		-0.0387597	-0.0496692	-0.119549	-0.0250502	-0.0919446
143	-0.217291	0.0394829		-0.0396121	-0.0509157	-0.117994	-0.0264838	-0.0906641
143.5	-0.219628	0.0430978		-0.0384052	-0.0495527	-0.1175	-0.0251591	-0.0902238
144	-0.217974	0.0422851		-0.0385234	-0.0488887	-0.117109	-0.027493	-0.0892503
144.5	-0.215882	0.0409327		-0.0377385	-0.0473626	-0.114897	-0.0243457	-0.0879617
145	-0.212282	0.0383706		-0.0370717	-0.0471296	-0.115013	-0.0248898	-0.0878728
145.5	-0.211851	0.0398244		-0.0372405	-0.0475023	-0.113443	-0.0247211	-0.0862327
146	-0.208644	0.0387842		-0.0372658	-0.0476305	-0.112585	-0.0234834	-0.0851703
146.5	-0.20841	0.0389681		-0.0363459	-0.0463956	-0.11189	-0.0221722	-0.0841887
147	-0.205902	0.0345021		-0.0363205	-0.0448579	-0.110851	-0.0218594	-0.0827547
147.5	-0.204182	0.0354735		-0.0345566	-0.0452889	-0.109473	-0.0227897	-0.0821367
148	-0.204402	0.0373313		-0.0355356	-0.0455918	-0.108886	-0.0237309	-0.0811066
148.5	-0.200667	0.0343596		-0.0342696	-0.0453821	-0.108533	-0.0242614	-0.0806663
149	-0.196309	0.0348232		-0.034565	-0.0434017	-0.106992	-0.0207115	-0.0796039
149.5	-0.198765	0.0360422		-0.0340502	-0.0447064	-0.105856	-0.0223327	-0.0787636
150	-0.195768	0.0344487		-0.0338983	-0.0446365	-0.105588	-0.0209508	-0.0775841
150.5	-0.196881	0.035397		-0.0329446	-0.0458714	-0.104347	-0.0210461	-0.0775154
151	-0.193984	0.0341957		-0.0334594	-0.0464422	-0.102748	-0.0218893	-0.0767762
151.5	-0.192372	0.0340905		-0.0331725	-0.0440774	-0.102669	-0.0227353	-0.0760774
152	-0.191458	0.0342869		-0.0336198	-0.0441007	-0.101341	-0.0233936	-0.0749342
152.5	-0.191525	0.0333034		-0.032607	-0.04452	-0.100699	-0.0209427	-0.07451
153	-0.190636	0.0337956		-0.0319824	-0.0441356	-0.0998258	-0.0211766	-0.0732052
153.5	-0.187806	0.0340425		-0.0324382	-0.044555	-0.099169	-0.0220226	-0.0726276
154	-0.189384	0.0362105		-0.0310625	-0.0437395	-0.0985298	-0.0184265	-0.0715571
154.5	-0.186969	0.0345577		-0.030497	-0.0432852	-0.0977708	-0.0198491	-0.0717429
155	-0.186617	0.03358		-0.0315942	-0.0456035	-0.0973301	-0.0190385	-0.0708946
155.5	-0.187493	0.035207		-0.0303535	-0.0470247	-0.0966529	-0.0215275	-0.0699453
156	-0.185865	0.0356254		-0.0292563	-0.0435881	-0.0951963	-0.0181191	-0.0696181
156.5	-0.183805	0.034819		-0.029653	-0.0444851	-0.0954999	-0.0212283	-0.0684709
157	-0.180512	0.0357057		-0.0285896	-0.0416659	-0.0943644	-0.017439	-0.0678933
157.5	-0.180511	0.0332348		-0.0282857	-0.0413863	-0.093261	-0.0192616	-0.0667339
158	-0.178421	0.0322715		-0.0283279	-0.0410368	-0.0925575	-0.0179613	-0.0661037
158.5	-0.176593	0.031988		-0.0292901	-0.0395573	-0.0919562	-0.0186114	-0.0654453
159	-0.175254	0.0316064		-0.0278806	-0.0369944	-0.0909375	-0.0172839	-0.0642536
159.5	-0.174634	0.0314397		-0.0284967	-0.0372623	-0.0903975	-0.0172051	-0.0638093
160	-0.17045	0.0298789		-0.0274164	-0.0359692	-0.0894196	-0.015475	-0.0637164
160.5	-0.171821	0.0300575		-0.0270788	-0.0376934	-0.0881849	-0.0174472	-0.0630135
161	-0.169779	0.0300911		-0.026986	-0.0352586	-0.088252	-0.017458	-0.0620036
161.5	-0.168904	0.029527		-0.0269775	-0.0366798	-0.0879806	-0.0173737	-0.0610866
162	-0.167892	0.0295339		-0.0274164	-0.0370526	-0.0868918	-0.0203279	-0.0605332
162.5	-0.168117	0.0310862		-0.0272054	-0.0348159	-0.0858701	-0.0175859	-0.060202
163	-0.165396	0.0295757		-0.0275261	-0.03541	-0.0854089	-0.017254	-0.0588649
163.5	-0.167276	0.0306265		-0.0269354	-0.0357828	-0.0849302	-0.0179314	-0.0591961
164	-0.166216	0.0303377		-0.026429	-0.0340004	-0.0842443	-0.0192861	-0.0586225
164.5	-0.164071	0.0308291		-0.0261926	-0.0347809	-0.0835495	-0.016408	-0.0583478
165	-0.163226	0.0333746		-0.0259732	-0.034548	-0.0833423	-0.0169031	-0.0577621
165.5	-0.161114	0.0287085		-0.0255174	-0.0359459	-0.0825629	-0.0163047	-0.0572693
166	-0.160539	0.030232		-0.0236016	-0.0340237	-0.0820609	-0.0151023	-0.0570915
166.5	-0.160291	0.02827		-0.0246059	-0.0365284	-0.0811997	-0.0147895	-0.0564048
167	-0.158436	0.0284135		-0.0259648	-0.0353285	-0.0811093	-0.015679	-0.0553141
167.5	-0.156832	0.0285957		-0.022842	-0.034979	-0.0802423	-0.0148194	-0.0549506
168	-0.15655	0.0311973		-0.0236016	-0.0334179	-0.07939	-0.0151295	-0.0551404
168.5	-0.156651	0.0289804		-0.0235003	-0.0350605	-0.0791419	-0.0138456	-0.0543325
169	-0.153896	0.0267962		-0.0230699	-0.0342334	-0.0785902	-0.0145501	-0.0536256
169.5	-0.153717	0.0271958		-0.0230699	-0.0320899	-0.0781611	-0.0151105	-0.0532257
170	-0.154098	0.0282932		-0.0227491	-0.0351421	-0.077011	-0.014697	-0.0524865
170.5	-0.153503	0.0273367		-0.0220571	-0.0343033	-0.0772241	-0.015173	-0.0516422
171	-0.151825	0.0272828		-0.0215844	-0.0337674	-0.0761412	-0.0135218	-0.0510726
171.5	-0.151123	0.0266802		-0.0221499	-0.0330568	-0.0753268	-0.0150261	-0.0506364
172	-0.150222	0.0274494		-0.0214325	-0.0313094	-0.0754318	-0.0133532	-0.050289
172.5	-0.149425	0.0281261		-0.0224369	-0.0320316	-0.0739869	-0.0131437	-0.0493639
173	-0.149754	0.0271402		-0.0223694	-0.031787	-0.0736921	-0.0128363	-0.0495336
173.5	-0.146596	0.0270884		-0.0214072	-0.0312045	-0.0735287	-0.0109811	-0.049166
174	-0.148117	0.0264206		-0.0210949	-0.0283037	-0.0726617	-0.0113103	-0.0482167
174.5	-0.14638	0.0282788		-0.02123	-0.030657	-0.0723436	-0.0141557	-0.0472997
175	-0.144436	0.0279435		-0.0217786	-0.0289328	-0.0715175	-0.0133777	-0.0479177
175.5	-0.142945	0.0271008		-0.0211624	-0.0286299	-0.0710709	-0.0133124	-0.0468392
176	-0.143106	0.0273897		-0.0204957	-0.0276747	-0.0707994	-0.014172	-0.0463666
176.5	-0.142464	0.0272861		-0.0212131	-0.0300162	-0.0697865	-0.0126323	-0.0456031
177	-0.140222	0.0257105		-0.0202256	-0.0270572	-0.0698361	-0.0131492	-0.0459545
177.5	-0.140256	0.0267341		-0.0204704	-0.0267543	-0.0691998	-0.0134783	-0.0448235
178	-0.140399	0.0280588		-0.0212637	-0.0293289	-0.068759	-0.0127275	-0.0448881
178.5	-0.138401	0.0240755		-0.0209683	-0.0274766	-0.0687736	-0.0121427	-0.043858
179	-0.137037	0.025012		-0.0201243	-0.0275349	-0.0677403	-0.0126024	-0.0438661
179.5	-0.134849	0.0246938		-0.0207658	-0.026964	-0.0673784	-0.00980327	-0.0437166
180	-0.136012	0.02401		-0.0191284	-0.0263	-0.0667625	-0.0114055	-0.0431107
180.5	-0.136688	0.0257858		-0.0205041	-0.0270456	-0.0660707	-0.00933539	-0.0429047
181	-0.1327	0.0237108		-0.0202003	-0.0273252	-0.0660619	-0.0144195	-0.043042
181.5	-0.132073	0.0233295		-0.0186473	-0.0268242	-0.0655365	-0.0107336	-0.042016
182	-0.131135	0.0224691		-0.0190103	-0.0275116	-0.0650957	-0.0112858	-0.0415312
182.5	-0.13051	0.024261		-0.0189849	-0.0273834	-0.0644477	-0.0115034	-0.0406304
183	-0.130387	0.0245011		-0.0187993	-0.0263583	-0.0638172	-0.0143706	-0.0405819
183.5	-0.129792	0.027662		-0.0187993	-0.026766	-0.0637004	-0.0103038	-0.0404002
184	-0.128019	0.0241984		-0.0190525	-0.0283969	-0.0637063	-0.016389	-0.0400245
184.5	-0.127692	0.0263258		-0.0183435	-0.0284785	-0.0631312	-0.0109485	-0.039669
185	-0.129109	0.0250688		-0.0186811	-0.0280242	-0.0627021	-0.0107581	-0.0400043
185.5	-0.125695	0.0225619		-0.0177021	-0.0270223	-0.0620892	-0.0113484	-0.0386995
186	-0.126843	0.0264872		-0.0173645	-0.0264748	-0.0616455	-0.0115524	-0.0386834
186.5	-0.126229	0.0239533		-0.0173476	-0.0275582	-0.0611171	-0.012042	-0.03834
187	-0.127335	0.0258921		-0.0185039	-0.0268825	-0.0604078	-0.0103745	-0.0381744
187.5	-0.12369	0.0241963		-0.017432	-0.0266728	-0.0603524	-0.0112069	-0.0381057
188	-0.124037	0.0234479		-0.0170269	-0.0258457	-0.060151	-0.00695245	-0.0374957
188.5	-0.1246	0.0248171		-0.0161829	-0.0252399	-0.0599904	-0.0123576	-0.0369746
189	-0.123386	0.0235885		-0.016875	-0.0266495	-0.059322	-0.0128119	-0.0355204
189.5	-0.123189	0.0264839		-0.0164361	-0.0252632	-0.058998	-0.00989576	-0.0355568
190	-0.120484	0.0236004		-0.0171872	-0.0237837	-0.0587878	-0.0102956	-0.0359648
190.5	-0.120934	0.0248914		-0.016377	-0.0254496	-0.0578741	-0.0101161	-0.0358799
191	-0.118887	0.021477		-0.0155161	-0.0248205	-0.0572145	-0.010467	-0.0350357
191.5	-0.116433	0.0210459		-0.0162926	-0.0216751	-0.056619	-0.00992296	-0.034866
192	-0.117208	0.0219474		-0.0165036	-0.023539	-0.0569021	-0.0119604	-0.0343409
192.5	-0.113715	0.020127		-0.0173054	-0.0218731	-0.0571444	-0.0108696	-0.0340096
193	-0.116472	0.0226769		-0.0152545	-0.0210577	-0.0559943	-0.00936259	-0.0343893
193.5	-0.117625	0.0243561		-0.0168328	-0.0227352	-0.0551011	-0.0101324	-0.0340096
194	-0.115452	0.0223978		-0.0142417	-0.0217683	-0.0548997	-0.0109947	-0.0331896
194.5	-0.113322	0.0215126		-0.0157609	-0.020848	-0.0548121	-0.0101515	-0.033133
195	-0.113282	0.0228019		-0.0149929	-0.0221411	-0.0547479	-0.0123249	-0.0323696
195.5	-0.113634	0.0229265		-0.0150351	-0.0214538	-0.0542634	-0.0110818	-0.0325271
196	-0.110945	0.0213836		-0.0155077	-0.0232944	-0.0536474	-0.00910417	-0.0318525
196.5	-0.111769	0.0195873		-0.0142586	-0.0210926	-0.053338	-0.00927282	-0.0316425
197	-0.111689	0.0199655		-0.0162842	-0.0242264	-0.0526637	-0.00894367	-0.0317152
197.5	-0.110802	0.0241816		-0.0150351	-0.0225605	-0.0523602	-0.00949588	-0.0312062
198	-0.108908	0.021611		-0.0154486	-0.0216868	-0.0522814	-0.00747746	-0.0312951
198.5	-0.110242	0.0223938		-0.0142164	-0.0209878	-0.0523368	-0.0134239	-0.0305841
199	-0.110914	0.0231144		-0.0143092	-0.0209295	-0.0515925	-0.00722992	-0.030467
199.5	-0.109947	0.023504		-0.0146215	-0.0232944	-0.0510612	-0.00768148	-0.0305881
200	-0.107105	0.018264		-0.0133724	-0.0207781	-0.0509883	-0.0110247	-0.030067
200.5	-0.106186	0.0215338		-0.0144274	-0.0213373	-0.0506351	-0.0100345	-0.0300913
201	-0.108504	0.0225494		-0.013634	-0.023143	-0.0502906	-0.0105187	-0.0290531
201.5	-0.105891	0.0195032		-0.0137522	-0.0214072	-0.0506292	-0.00754003	-0.0301074
202	-0.107313	0.0213146		-0.0139379	-0.0234924	-0.0502235	-0.00737409	-0.0291501
202.5	-0.105431	0.019977		-0.0142248	-0.0203237	-0.0495229	-0.00872333	-0.0288229
203	-0.10734	0.0219091		-0.0132795	-0.020184	-0.0488574	-0.00828265	-0.0280594
203.5	-0.105201	0.0199465		-0.0137775	-0.02058	-0.0491201	-0.0112096	-0.0283179
204	-0.105122	0.0208577		-0.0121992	-0.0218033	-0.048691	-0.00993384	-0.0279382
204.5	-0.104844	0.0225897		-0.0125959	-0.0214305	-0.0482065	-0.00840235	-0.0272394
205	-0.104219	0.0228388		-0.0141573	-0.0198461	-0.0475117	-0.00832346	-0.0268031
205.5	-0.101433	0.0191458		-0.0128744	-0.0207198	-0.0473045	-0.00883758	-0.0266496
206	-0.101762	0.0196737		-0.0135834	-0.0205917	-0.0469834	-0.00810312	-0.0270172
206.5	-0.102438	0.0192797		-0.0128744	-0.0202422	-0.0471148	-0.00819561	-0.0268152
207	-0.102952	0.025252		-0.0131276	-0.0192636	-0.0461223	-0.00805687	-0.0266294
207.5	-0.0989681	0.018729		-0.013845	-0.020347	-0.0463792	-0.00810312	-0.0266173
208	-0.0993879	0.0188024		-0.0130432	-0.0196015	-0.0460435	-0.00780661	-0.0258942
208.5	-0.0978104	0.0178899		-0.0107391	-0.0179938	-0.0457662	-0.00620711	-0.0251671
209	-0.0962256	0.016793		-0.01279	-0.017889	-0.0447562	-0.00582899	-0.0256922
209.5	-0.0950605	0.0199062		-0.0121824	-0.019019	-0.0444789	-0.00735233	-0.0254499
210	-0.0975781	0.0202859		-0.0133977	-0.0199743	-0.0438951	-0.00712383	-0.0253893
210.5	-0.0949051	0.0185339		-0.0115578	-0.0160833	-0.0446044	-0.00786102	-0.0240401
211	-0.0946637	0.0188125		-0.0114987	-0.0188209	-0.0439564	-0.00790998	-0.0247914
211.5	-0.0955831	0.0190327		-0.0122161	-0.0173065	-0.0436207	-0.0100182	-0.0244561
212	-0.0928928	0.0167497		-0.0118616	-0.0168289	-0.043431	-0.00823097	-0.023826
212.5	-0.0919584	0.0174472		-0.01068	-0.0183433	-0.0433668	-0.00651722	-0.0235391
213	-0.0947124	0.0172756		-0.0106632	-0.018087	-0.0424064	-0.00641929	-0.0233251
213.5	-0.094655	0.0212747		-0.011102	-0.0170618	-0.0432413	-0.0105269	-0.0236401
214	-0.0907623	0.0178202		-0.010832	-0.0159784	-0.042783	-0.0076706	-0.023422
214.5	-0.0924513	0.0184862		-0.0121402	-0.017423	-0.0422838	-0.00846491	-0.0230786
215	-0.0926284	0.0202008		-0.0110008	-0.0171084	-0.0425115	-0.00579635	-0.0232645
215.5	-0.0930159	0.0191107		-0.00989514	-0.018087	-0.0424794	-0.00756179	-0.0230625
216	-0.0903863	0.0188115		-0.0113299	-0.0172832	-0.0419102	-0.00732785	-0.0226383
216.5	-0.0914679	0.0178969		-0.0115325	-0.016258	-0.0410112	-0.00678108	-0.0221657
217	-0.0909806	0.0194114		-0.0113468	-0.0175278	-0.0414782	-0.00665051	-0.0227353
217.5	-0.0893068	0.0168432		-0.0111611	-0.0169687	-0.0411659	-0.00524958	-0.0220566
218	-0.0899354	0.0188711		-0.0114059	-0.0180055	-0.0402522	-0.0071864	-0.0221051
218.5	-0.0893762	0.0183531		-0.0114059	-0.0175162	-0.0405179	-0.0043383	-0.0218264
219	-0.0883229	0.0174422		-0.0113974	-0.0179006	-0.0404215	-0.00524414	-0.0212164
219.5	-0.0884771	0.0207734		-0.0110852	-0.0163279	-0.0400099	-0.00520606	-0.0214386
220	-0.0862484	0.018103		-0.0106378	-0.0164444	-0.0398786	-0.00687901	-0.0214346
220.5	-0.0855184	0.0168827		-0.010891	-0.0163862	-0.0393415	-0.00975975	-0.0218466
221	-0.0868954	0.0199994		-0.0102749	-0.017388	-0.0392247	-0.00535567	-0.0214669
221.5	-0.0865947	0.0181697		-0.01068	-0.0171434	-0.0388978	-0.00835066	-0.0211477
222	-0.0852517	0.0181837		-0.0104606	-0.0153144	-0.0387957	-0.00647913	-0.0210266
222.5	-0.0837761	0.0158558		-0.0104606	-0.016957	-0.0383403	-0.00599493	-0.0207196
223	-0.0838786	0.0173995		-0.0106041	-0.0150931	-0.0379083	-0.00717551	-0.0203398
223.5	-0.0839374	0.0181678		-0.0106378	-0.0150232	-0.0381097	-0.00785014	-0.0198591
224	-0.0848842	0.017367		-0.0103762	-0.0158736	-0.037558	-0.00818473	-0.0202187
224.5	-0.0814688	0.0166863		-0.0104015	-0.0141145	-0.0376602	-0.00758627	-0.0196087
225	-0.0812272	0.0166682		-0.00856163	-0.015128	-0.0368808	-0.00619623	-0.0198713
225.5	-0.0839117	0.0196654		-0.0103931	-0.0136718	-0.0366735	-0.00572562	-0.019544
226	-0.0810173	0.0167967		-0.0094225	-0.0159901	-0.0361802	-0.00427573	-0.0191765
226.5	-0.0810511	0.0150959		-0.00867979	-0.014895	-0.0361627	-0.00827721	-0.0192694
227	-0.0807253	0.0190341		-0.00986138	-0.0173065	-0.0363525	-0.00688445	-0.0192007
227.5	-0.0807124	0.0170218		-0.00943938	-0.015163	-0.036224	-0.00536927	-0.0185624
228	-0.0808576	0.0187135		-0.00831687	-0.0159901	-0.0357103	-0.00457768	-0.0181585
228.5	-0.0786215	0.015401		-0.00935498	-0.0161299	-0.0354943	-0.00373985	-0.0182878
229	-0.0783797	0.0183697		-0.0092115	-0.0157804	-0.035757	-0.00709391	-0.0182352
229.5	-0.0779927	0.015952		-0.00927902	-0.0151164	-0.0354914	-0.00506188	-0.017807
230	-0.0779711	0.0136948		-0.0099289	-0.015827	-0.0347003	-0.00628872	-0.0185059
230.5	-0.0804158	0.0177403		-0.00935498	-0.0145805	-0.0350739	-0.00580451	-0.0176899
231	-0.0801586	0.0189029		-0.0094647	-0.0148484	-0.0342362	-0.00378065	-0.0178232
231.5	-0.075586	0.0150359		-0.00853631	-0.0170618	-0.0342625	-0.00556241	-0.0179606
232	-0.0734324	0.0168692		-0.00855319	-0.0152911	-0.0347003	-0.00477082	-0.0171769
232.5	-0.077193	0.01558		-0.0090849	-0.0157804	-0.0340435	-0.0052115	-0.0167931
233	-0.0782107	0.0165157		-0.00872198	-0.0146038	-0.0337692	-0.00285849	-0.0175404
233.5	-0.0765404	0.0158636		-0.00829999	-0.0159202	-0.0344668	-0.00450967	-0.0165952
234	-0.0739224	0.0140601		-0.0089583	-0.0161182	-0.0334685	-0.0036256	-0.0174718
234.5	-0.0757388	0.0165684		-0.00828311	-0.013963	-0.0329139	-0.00688173	-0.0167002
235	-0.0743679	0.0175365		-0.00830843	-0.0124369	-0.0327037	-0.00347326	-0.017496
235.5	-0.073646	0.0158423		-0.00867979	-0.012402	-0.0330044	-0.00524142	-0.016373
236	-0.0736189	0.0134474		-0.00836751	-0.0134621	-0.0324264	-0.0043247	-0.0164538
236.5	-0.0722894	0.0183943		-0.00884858	-0.0137417	-0.0326891	-0.0045804	-0.0161993
237	-0.070809	0.0147194		-0.00903426	-0.0124486	-0.0321783	-0.00254838	-0.0164134
237.5	-0.0727527	0.0154519		-0.00840971	-0.0135204	-0.0316704	-0.00566306	-0.0159489
238	-0.0723928	0.0159273		-0.00910178	-0.013963	-0.0317784	-0.00513261	-0.0159893
238.5	-0.0708787	0.0148754		-0.00751508	-0.0137417	-0.0316004	-0.00423493	-0.016062
239	-0.0680698	0.0145921		-0.00884858	-0.0138232	-0.0313902	-0.00214578	-0.0161145
239.5	-0.0703814	0.014667		-0.0092537	-0.0142077	-0.0313026	-0.00464025	-0.0157913
240	-0.0710261	0.0161341		-0.00835907	-0.0143125	-0.0308764	-0.00569026	-0.0161306
240.5	-0.0692311	0.013935		-0.00738004	-0.0121108	-0.0312034	-0.00386226	-0.0157065
241	-0.070311	0.0144789		-0.00804679	-0.0117729	-0.0312355	-0.00333725	-0.0143088
241.5	-0.0699279	0.0153505		-0.00710152	-0.0120409	-0.0311917	-0.00397107	-0.0152662
242	-0.0683846	0.0125322		-0.00798771	-0.0122855	-0.0305349	-0.0036936	-0.0152743
242.5	-0.0678816	0.0137183		-0.00806367	-0.0100954	-0.0295746	-0.00503196	-0.0147532
243	-0.0671657	0.0130578		-0.00785267	-0.0117147	-0.0299103	-0.00555425	-0.0147814
243.5	-0.0708442	0.0172281		-0.00758259	-0.0112603	-0.0301204	-0.00420773	-0.0151733
244	-0.0669947	0.0134359		-0.00681456	-0.0132408	-0.0295133	-0.00548352	-0.0145027
244.5	-0.0683495	0.0194049		-0.00775983	-0.0130544	-0.0298957	-0.00694157	-0.0142442
245	-0.0671647	0.0184567		-0.00735472	-0.0132058	-0.029452	-0.00653626	-0.0141593
245.5	-0.0669697	0.0139565		-0.00657824	-0.0128796	-0.0290433	-0.00460216	-0.014434
246	-0.0641203	0.0127527		-0.00742224	-0.0123903	-0.0285763	-0.00430566	-0.0141917
246.5	-0.0667386	0.0132497		-0.00679768	-0.0108642	-0.0291017	-0.00418869	-0.0143088
247	-0.0679945	0.0161298		-0.00629973	-0.0123204	-0.0280275	-0.00459672	-0.0140988
247.5	-0.065632	0.0139567		-0.00725344	-0.0121807	-0.0290054	-0.00640569	-0.013917
248	-0.06597	0.0185246		-0.00708464	-0.0124253	-0.0285996	-0.00421861	-0.0136221
248.5	-0.0641132	0.0135336		-0.00751508	-0.0127981	-0.0278874	-0.00332909	-0.0140705
249	-0.0655444	0.0150741		-0.00653604	-0.012367	-0.0274466	-0.00261366	-0.0129677
249.5	-0.0635504	0.0134791		-0.00732096	-0.013066	-0.0280042	-0.00397107	-0.0134282
250	-0.0643395	0.0153118		-0.00777671	-0.0126466	-0.0274466	-0.00196625	-0.0134726
250.5	-0.0646756	0.0131698		-0.0071606	-0.012204	-0.0274817	-0.00343518	-0.0133312
251	-0.0634382	0.0124151		-0.00709308	-0.0123554	-0.0269767	-0.00407988	-0.0132303
251.5	-0.0667101	0.0200638		-0.00705088	-0.0131942	-0.027073	-0.00618263	-0.013202
252	-0.063825	0.0150124		-0.00679768	-0.01147	-0.0275751	-0.00296186	-0.0137715
252.5	-0.0652744	0.0186601		-0.00667952	-0.0114933	-0.0271752	-0.00441719	-0.0135009
253	-0.063322	0.0132965		-0.00653604	-0.0113419	-0.0270584	-0.00729521	-0.0124506
253.5	-0.0643998	0.0153276		-0.00660356	-0.0110506	-0.0264104	-0.00231988	-0.0127899
254	-0.0628815	0.0135818		-0.00662044	-0.0120875	-0.026244	-0.00234164	-0.0128788
254.5	-0.0628722	0.0147858		-0.00653604	-0.0106895	-0.0264192	-0.00690621	-0.0127051
255	-0.06439	0.0165496		-0.00743912	-0.0121457	-0.0264483	-0.00576643	-0.0124021
255.5	-0.0607037	0.0133358		-0.00619001	-0.00896535	-0.0265651	-0.00416964	-0.0123577
256	-0.0613339	0.0148391		-0.00606341	-0.0108176	-0.0256077	-0.00555697	-0.0120749
256.5	-0.0598956	0.0152598		-0.00700024	-0.011738	-0.0259434	-0.0063268	-0.0121638
257	-0.0592679	0.0132544		-0.00701712	-0.00995557	-0.0248341	-0.0047409	-0.0124506
257.5	-0.0594588	0.0145109		-0.00747288	-0.0102818	-0.0256018	-0.00332909	-0.0119012
258	-0.0582419	0.0128896		-0.00635881	-0.0102585	-0.025488	-0.00400371	-0.0116104
258.5	-0.0587352	0.0147137		-0.00670484	-0.0104216	-0.0253391	-0.00467561	-0.0117841
259	-0.058495	0.0153001		-0.00754039	-0.00950123	-0.0254004	-0.00314139	-0.0118447
259.5	-0.0577264	0.012202		-0.0066542	-0.0103983	-0.0248254	-0.00469465	-0.0117922
260	-0.0585687	0.0123724		-0.0066542	-0.0101187	-0.0243525	-0.00445255	-0.011566
260.5	-0.0564251	0.0119154		-0.00596213	-0.0111089	-0.0246824	-0.00352495	-0.0113519
261	-0.0565759	0.0113126		-0.00612249	-0.0105381	-0.0243525	-0.00445527	-0.0110529
261.5	-0.0577853	0.0140255		-0.00529537	-0.0102119	-0.024154	-0.0032366	-0.0116589
262	-0.0562057	0.0106939		-0.00610561	-0.00986237	-0.0245131	-0.00316043	-0.0114448
262.5	-0.057638	0.015384		-0.00621533	-0.0126233	-0.0244518	-0.00317675	-0.0117356
263	-0.0579555	0.0148825		-0.00689052	-0.00960608	-0.0244401	-0.00450423	-0.0113357
263.5	-0.0573385	0.0119979		-0.0067386	-0.0107594	-0.0240314	-0.0037072	-0.0114327
264	-0.0557667	0.0133641		-0.00585241	-0.0112487	-0.0236198	-0.00384049	-0.011267
264.5	-0.0540527	0.010464		-0.00570049	-0.011004	-0.0235118	-0.00508909	-0.0117518
265	-0.0568698	0.0143896		-0.00499998	-0.0111904	-0.0240285	-0.0029945	-0.0106207
265.5	-0.0565674	0.0153794		-0.00542197	-0.0108759	-0.0236082	-0.00373985	-0.0109802
266	-0.0553896	0.0139642		-0.00486494	-0.0132291	-0.0231937	-0.00264631	-0.0108227
266.5	-0.0565016	0.014848		-0.00511814	-0.0116681	-0.0232637	-0.00260006	-0.0106449
267	-0.0558681	0.0145497		-0.00421506	-0.0105614	-0.0229689	-0.00191184	-0.0103379
267.5	-0.0562588	0.0124605		-0.00567517	-0.0104449	-0.0229893	-0.00306794	-0.0110691
268	-0.0550513	0.0152341		-0.00629129	-0.0102119	-0.0228872	-0.00490683	-0.0106611
268.5	-0.0557254	0.0158135		-0.00570893	-0.0113419	-0.022715	-0.00309515	-0.0105359
269	-0.0549471	0.0160525		-0.00521942	-0.0110856	-0.0226303	-0.00267351	-0.0106288
269.5	-0.0543582	0.0131624		-0.00531225	-0.0102818	-0.022172	-0.00524686	-0.0103541
270	-0.0544146	0.0127319		-0.00537133	-0.0102352	-0.0223618	-0.00324748	-0.00995419
270.5	-0.053873	0.0145714		-0.00524474	-0.0105847	-0.0220932	-0.00387586	-0.010241
271	-0.0525969	0.0111918		-0.00453578	-0.00910515	-0.0221487	-0.000772057	-0.0102087
271.5	-0.0549571	0.0147142		-0.00632505	-0.0102352	-0.0216116	-0.00551073	-0.0100875
272	-0.0523005	0.0116351		-0.00561609	-0.0102119	-0.022245	-0.00158541	-0.0102087
272.5	-0.0517854	0.0123252		-0.00620689	-0.0113186	-0.0214335	-0.00450423	-0.00976029
273	-0.0510053	0.011337		-0.00602965	-0.00849936	-0.0216904	-0.00376161	-0.00951792
273.5	-0.0525928	0.014331		-0.00499154	-0.00887215	-0.0213284	-0.00465113	-0.0101481
274	-0.0528465	0.014707		-0.00620689	-0.00912845	-0.0211854	-0.0027796	-0.00962699
274.5	-0.0513184	0.0143339		-0.00499154	-0.00945464	-0.0213255	-0.000685009	-0.00950984
275	-0.0519671	0.0130623		-0.00592837	-0.00979248	-0.0215182	-0.00478714	-0.00959467
275.5	-0.0493219	0.0125061		-0.00559921	-0.00916339	-0.0207388	-0.00238244	-0.00959467
276	-0.0475096	0.011359		-0.00542197	-0.00833627	-0.0208176	-0.00271703	-0.0091584
276.5	-0.0487442	0.0109737		-0.00517722	-0.00868576	-0.020876	-0.000157282	-0.00980876
277	-0.0500912	0.0131026		-0.00479742	-0.00804503	-0.0206688	-0.00342702	-0.00908165
277.5	-0.0506555	0.0149901		-0.00580177	-0.00936144	-0.0199915	-0.00523054	-0.00952196
278	-0.0482542	0.00957002		-0.0045611	-0.0100604	-0.0205666	-0.00408532	-0.00904933
278.5	-0.0475273	0.00907913		-0.00592837	-0.00992062	-0.0199303	-0.0040826	-0.0089645
279	-0.0490988	0.0111195		-0.00446826	-0.00969928	-0.0201579	-0.000502753	-0.00942905
279.5	-0.0494968	0.00898879		-0.00534601	-0.00912845	-0.0201667	-0.00257014	-0.00868981
280	-0.0508825	0.0142941		-0.00492402	-0.00873236	-0.0201171	-0.00331821	-0.00889583
280.5	-0.0473327	0.0111657		-0.00458642	-0.0103983	-0.0199682	-0.00514893	-0.00884736
281	-0.0455095	0.0104621		-0.00491558	-0.00974588	-0.0200996	-0.0041642	-0.00901702
281.5	-0.0476831	0.0108836		-0.00467082	-0.00905855	-0.0195625	-0.0043927	-0.00822931
282	-0.0481353	0.0101662		-0.00459486	-0.00877896	-0.0200616	-0.00214034	-0.00812024
282.5	-0.0476257	0.0127698		-0.0051519	-0.00848772	-0.0195916	-0.00172686	-0.00870193
283	-0.046649	0.00967551		-0.00465394	-0.00774214	-0.0192151	-0.00556513	-0.00828182
283.5	-0.0465852	0.0113288		-0.0044767	-0.00768389	-0.0196442	-0.0008047	-0.00829798
284	-0.0443587	0.0093653		-0.00480586	-0.00945464	-0.0192589	-0.00346782	-0.00836261
284.5	-0.0492957	0.0115016		-0.00432478	-0.00810328	-0.0192647	-0.00307066	-0.00798693
285	-0.0498143	0.0139466		-0.00462862	-0.00688007	-0.0191859	-0.00091351	-0.00829394
285.5	-0.0485043	0.0143171		-0.00510126	-0.00681017	-0.0190137	-0.00145756	-0.00798693
286	-0.0468414	0.0140446		-0.00437542	-0.00837122	-0.0186663	-0.00134059	-0.00812428
286.5	-0.0450802	0.0139846		-0.00478054	-0.00664707	-0.0189028	-0.004137	-0.00829798
287	-0.0461995	0.0132471		-0.0041813	-0.00688007	-0.0193377	0.00116748	-0.00819699
287.5	-0.0463351	0.0116273		-0.00516034	-0.00879061	-0.0185758	-0.00156365	-0.00819295
288	-0.0457152	0.0131465		-0.00385215	-0.0074043	-0.0182343	-0.00358207	-0.00853631
288.5	-0.0455679	0.0129567		-0.00444294	-0.00876731	-0.0188502	-6.20731e-05	-0.00801117
289	-0.0456493	0.0109788		-0.00474678	-0.00824307	-0.0182431	-0.000777498	-0.00727598
289.5	-0.0483203	0.016054		-0.00465394	-0.00834792	-0.0182839	-0.00288297	-0.00754662
290	-0.0448322	0.0117309		-0.00367491	-0.00756739	-0.0179132	-0.00262999	-0.008096
290.5	-0.0440579	0.0115969		-0.0042657	-0.0072645	-0.0178169	-0.00393026	-0.00776072
291	-0.0447826	0.0111492		-0.00534601	-0.007381	-0.0181117	-0.00139499	-0.00732849
291.5	-0.0445488	0.0108565		-0.00497466	-0.00796348	-0.0182548	-0.000638765	-0.00759106
292	-0.0450583	0.0148692		-0.00400407	-0.00770719	-0.0180504	-0.00438726	-0.00769205
292.5	-0.0459086	0.0147362		-0.00440918	-0.00760234	-0.0177965	-0.00491771	-0.00738908
293	-0.0454442	0.0114746		-0.0043501	-0.00640243	-0.0177877	-0.00197169	-0.00701341
293.5	-0.0419723	0.00859088		-0.00332887	-0.00701986	-0.0175163	-0.00407988	-0.00730021
294	-0.0424528	0.00852117		-0.00365803	-0.00802173	-0.017236	-0.00203969	-0.00711036
294.5	-0.043042	0.00993522		-0.00371711	-0.00866246	-0.0168332	-0.00262998	-0.00753451
295	-0.0416795	0.0113837		-0.00450202	-0.00722955	-0.0170755	-0.00449879	-0.00738504
295.5	-0.0422307	0.00954561		-0.00377619	-0.00696161	-0.0167456	-0.00317403	-0.00675892
296	-0.0425425	0.00913206		-0.00411378	-0.00882555	-0.0172448	-0.00271431	-0.00763953
296.5	-0.0430895	0.00957001		-0.00363271	-0.00692666	-0.0172185	-0.00114745	-0.00727598
297	-0.0462539	0.0140445		-0.00353143	-0.00929154	-0.0171952	-0.00514349	-0.00711036
297.5	-0.0422708	0.0094989		-0.00337107	-0.00993227	-0.0175396	-0.00255654	-0.00669428
298	-0.0432291	0.00994815		-0.0023836	-0.00794018	-0.0166931	-0.00313595	-0.00669832
298.5	-0.044935	0.0147118		-0.0042657	-0.00768389	-0.0171134	-0.000157282	-0.00671044
299	-0.0421046	0.0148855		-0.00353987	-0.00903525	-0.0168099	-0.00186016	-0.00639132
299.5	-0.0426932	0.0116634		-0.00429102	-0.00783534	-0.0163808	-0.00227091	-0.00671044
300	-0.0405077	0.0113828		-0.00391123	-0.00799843	-0.0167661	-0.00332637	-0.00660945
300.5	-0.0408207	0.0102113		-0.00413066	-0.0074043	-0.0159604	-0.000238889	-0.00648423
301	-0.0417785	0.0115377		-0.00269588	-0.00846442	-0.016518	-0.000878147	-0.00708612
301.5	-0.0422531	0.013128		-0.00438386	-0.00619274	-0.0158203	-0.00290745	-0.00666601
302	-0.0399262	0.0115505		-0.00444294	-0.00932649	-0.015543	-0.00200705	-0.0068599
302.5	-0.0410515	0.00901813		-0.00347235	-0.00697326	-0.0159488	-9.74363e-05	-0.00685586
303	-0.0382474	0.010571		-0.00522786	-0.00608789	-0.0159546	-0.00339981	-0.00703764
303.5	-0.0380205	0.0092588		-0.0043501	-0.00579665	-0.015689	-0.00404995	-0.00665793
304	-0.0396418	0.0101601		-0.0041391	-0.00484138	-0.0155226	-0.00346238	-0.00591869
304.5	-0.0379395	0.0080041		-0.00290688	-0.0058549	-0.0156277	-0.00389218	-0.00665793
305	-0.0373914	0.00926773		-0.00360739	-0.00655388	-0.0153796	-0.00107128	-0.00641555
305.5	-0.0388994	0.00861013		-0.00368335	-0.00568015	-0.0160392	-0.00518702	-0.00648827
306	-0.0402373	0.0105537		-0.00332887	-0.00604129	-0.0152394	-0.000709492	-0.0063792
306.5	-0.0387106	0.00994624		-0.00365803	-0.00528406	-0.0155605	-0.00318764	-0.00578135
307	-0.0411749	0.013415		-0.00337951	-0.00605294	-0.0147636	-0.00413972	-0.00633476
307.5	-0.0391327	0.0106638		-0.0028478	-0.0075208	-0.0158232	-0.00223555	-0.00661349
308	-0.0378963	0.00984782		-0.00432478	-0.0058316	-0.0151986	-0.00265991	-0.00581366
308.5	-0.0372399	0.00968801		-0.00322759	-0.00592479	-0.0152424	-0.00139771	-0.00597525
309	-0.0366729	0.0079374		-0.00308411	-0.0058316	-0.0151781	-0.00248853	-0.00582982
309.5	-0.0389666	0.0109593		-0.00388591	-0.00663542	-0.0151927	-0.00556241	-0.00582982
310	-0.0353563	0.00792703		-0.00352299	-0.00691501	-0.0150409	-0.00157997	-0.00591061
310.5	-0.0372607	0.00844154		-0.00347235	-0.00831297	-0.0147695	-0.00166158	-0.00658926
311	-0.0349097	0.00890009		-0.00306723	-0.00647233	-0.0147023	-0.000636045	-0.00617318
311.5	-0.0363464	0.0106953		-0.00366647	-0.00795183	-0.0149942	-0.000383062	-0.00597121
312	-0.0379344	0.00891594		-0.00313475	-0.00686842	-0.0143462	-0.00229267	-0.00596313
312.5	-0.0372249	0.00954094		-0.00313475	-0.00725285	-0.0145301	-0.00230356	-0.0063994
313	-0.0366907	0.00855802		-0.00275496	-0.00762564	-0.0147345	-0.00121818	-0.00560361
313.5	-0.0361712	0.00810816		-0.00245112	-0.00887215	-0.0142616	-0.00126714	-0.00568036
314	-0.0364278	0.00787002		-0.00211352	-0.00736935	-0.0144104	-0.00111209	-0.00579751
314.5	-0.0374254	0.00987888		-0.00444294	-0.00489963	-0.0143024	-0.00232804	-0.00575307
315	-0.0369304	0.0101731		-0.00288156	-0.00710141	-0.0142236	-0.0056957	-0.00555917
315.5	-0.0346346	0.0086242		-0.00388591	-0.00714801	-0.0146732	-0.00215666	-0.00584194
316	-0.037596	0.0101263		-0.00283936	-0.0072878	-0.0142908	-0.00270887	-0.00548242
316.5	-0.0370205	0.0089736		-0.00320227	-0.00677522	-0.0141098	-0.000459229	-0.00501384
317	-0.0347924	0.0073419		-0.00393655	-0.00550541	-0.0146469	0.000514619	-0.00510271
317.5	-0.0349736	0.00805632		-0.00407159	-0.00479478	-0.0142616	-0.000997837	-0.00538143
318	-0.0357249	0.00798288		-0.00322759	-0.0056219	-0.0139989	-0.00157453	-0.00534912
318.5	-0.0343858	0.00756379		-0.00261148	-0.0072179	-0.0135727	-0.00047011	-0.00574903
319	-0.0364883	0.00922401		-0.00389435	-0.00554036	-0.0137216	-0.00286665	-0.00555917
319.5	-0.0349448	0.00833188		-0.00269588	-0.00554036	-0.013885	-0.00111753	-0.00521581
320	-0.0344178	0.008809		-0.00417286	-0.00710141	-0.0136457	-0.0034243	-0.00537739
320.5	-0.0357391	0.00985208		-0.00344703	-0.00713636	-0.0135727	-0.00156365	-0.0051431
321	-0.0343234	0.00833051		-0.00265368	-0.00520252	-0.0137157	-0.00222195	-0.00521581
321.5	-0.0319021	0.00817163		-0.00302503	-0.00323373	-0.0132662	-0.00111209	-0.00526025
322	-0.0330617	0.00970874		-0.00374243	-0.00494623	-0.0132604	0.000313321	-0.00490881
322.5	-0.0358897	0.011393		-0.00256084	-0.00623934	-0.0133946	-0.00189008	-0.00506231
323	-0.0326151	0.00805041		-0.00320227	-0.00614614	-0.0135435	-0.00133787	-0.00509867
323.5	-0.0326415	0.00792615		-0.00336263	-0.00550541	-0.0135435	-0.00227363	-0.00528045
324	-0.0345642	0.0085729		-0.00296595	-0.00601799	-0.0128079	-0.00235252	-0.00507443
324.5	-0.0345391	0.0103224		-0.00317695	-0.00424725	-0.0133888	-0.00403363	-0.00505423
325	-0.0315373	0.00806408		-0.00332887	-0.00547046	-0.012481	-0.00141404	-0.00518754
325.5	-0.0337592	0.00947434		-0.00279716	-0.00676357	-0.0135727	-0.00250213	-0.00484418
326	-0.0321095	0.00762195		-0.00355675	-0.00541221	-0.0129539	-0.00335629	-0.00508251
326.5	-0.0302425	0.00816796		-0.00269588	-0.00777709	-0.01277	-0.000899909	-0.00433115
327	-0.0336961	0.00690035		-0.00251864	-0.00484138	-0.0129714	-0.00276872	-0.00500576
327.5	-0.0314046	0.0082459		-0.00343015	-0.00759069	-0.0127992	-0.00316859	-0.00463412
328	-0.031726	0.00788469		-0.00249332	-0.00650728	-0.0132691	-0.00168606	-0.00478358
328.5	-0.0311581	0.00906525		-0.00379307	-0.00464334	-0.0128313	-0.000973355	-0.00483206
329	-0.0323972	0.00967717		-0.00321915	-0.00612284	-0.0127028	0.000536381	-0.00488053
329.5	-0.0297799	0.00884627		-0.00206288	-0.00620439	-0.0126328	-0.00106856	-0.0044685
330	-0.0302311	0.00788068		-0.00222324	-0.00600634	-0.0122446	-0.00308699	-0.00452101
330.5	-0.0331146	0.00702846		-0.00316007	-0.00653058	-0.0122767	-0.00226275	-0.00517542
331	-0.0322388	0.00802911		-0.00408846	-0.00641408	-0.0127028	-0.00199073	-0.00485629
331.5	-0.0315186	0.00832134		-0.00197848	-0.00632088	-0.0120665	-0.000208966	-0.00532084
332	-0.030586	0.00979604		-0.00245956	-0.00889545	-0.0121074	-0.00194176	-0.00488053
332.5	-0.0291388	0.00790652		-0.00311787	-0.00478313	-0.0127875	0.000101142	-0.00504615
333	-0.0314599	0.00693352		-0.00237516	-0.00534231	-0.0123701	-0.00141676	-0.00430692
333.5	-0.0307408	0.00831641		-0.00316007	-0.00515592	-0.0122241	-5.39123e-05	-0.00447658
334	-0.0320668	0.0119025		-0.00316007	-0.00436374	-0.0129188	8.21e-05	-0.004622
334.5	-0.0272291	0.00881498		-0.00216416	-0.00704316	-0.0116929	-0.00286937	-0.00444426
335	-0.0315199	0.00877018		-0.00265368	-0.005785	-0.0114652	-0.00122362	-0.00421401
335.5	-0.0302224	0.00672556		-0.00319383	-0.00595974	-0.0117834	-0.00147116	-0.00458968
336	-0.0340191	0.0117715		-0.00289844	-0.00477148	-0.0117804	-0.0016643	-0.00433519
336.5	-0.0299625	0.00675254		-0.00272964	-0.00508602	-0.0118096	-0.00212946	-0.00422613
337	-0.0305343	0.00968565		-0.00226544	-0.00588985	-0.0116111	-0.000850944	-0.00407262
337.5	-0.0277943	0.00716746		-0.00232452	-0.00500447	-0.0118797	-0.000657807	-0.00425036
338	-0.0283782	0.00805277		-0.00202068	-0.00498117	-0.0118651	-0.000753015	-0.00400799
338.5	-0.0300518	0.00720097		-0.00270432	-0.00475983	-0.011579	0.00030244	-0.00461796
339	-0.0299642	0.00677429		-0.00233296	-0.00584325	-0.0119789	-0.00116377	-0.00420189
339.5	-0.0309171	0.00808277		-0.00336263	-0.00527242	-0.0115644	-0.000867266	-0.00434731
340	-0.0304976	0.00712691		-0.00306723	-0.00530736	-0.0113309	-0.0041098	-0.0048361
340.5	-0.0288228	0.00608917		-0.00361583	-0.00466663	-0.011401	-0.00397107	-0.00422209
341	-0.0279771	0.00717663		-0.00203756	-0.00479478	-0.0111733	-0.00280408	-0.00446446
341.5	-0.029873	0.00816192		-0.00302503	-0.00541221	-0.0113484	-0.00400915	-0.00430692
342	-0.0294901	0.00703942		-0.00166621	-0.00712471	-0.0112492	-0.00109305	-0.00437559
342.5	-0.0287395	0.0101282		-0.00158181	-0.0073577	-0.0115382	-0.00110665	-0.00427056
343	-0.0286277	0.00754198		-0.00345547	-0.00671697	-0.0108201	-0.00158541	-0.00415745
343.5	-0.0297103	0.00875932		-0.00209664	-0.00449189	-0.0118184	-0.00132155	-0.00451697
344	-0.0274286	0.00671452		-0.00297439	-0.00549376	-0.0109427	-0.00178943	-0.00407666
344.5	-0.0281588	0.0109656		-0.00283092	-0.00534231	-0.010858	7.66595e-05	-0.00392316
345	-0.0302738	0.0082517		-0.00162401	-0.00646068	-0.0108434	-0.00129162	-0.003907
345.5	-0.030171	0.00862549		-0.00270432	-0.00495788	-0.0107354	-0.00102504	-0.00412918
346	-0.0269738	0.00690347		-0.00188564	-0.00577335	-0.0106479	-0.00356847	-0.00417361
346.5	-0.0288953	0.0094052		-0.00205444	-0.00670532	-0.0107705	-0.00119642	-0.00453313
347	-0.0280025	0.00650125		-0.00326979	-0.00463169	-0.011004	-0.00197713	-0.00365655
347.5	-0.0281121	0.00891524		-0.00278872	-0.00612284	-0.0105983	-0.00323116	-0.00362424
348	-0.0273174	0.00788866		-0.00222324	-0.00593644	-0.0107588	-0.00281768	-0.00420997
348.5	-0.0266408	0.00594415		-0.00154805	-0.00432879	-0.010931	0.00148303	-0.00368483
349	-0.0287041	0.00821485		-0.00198692	-0.00464334	-0.0101984	-0.000603402	-0.00365655
349.5	-0.0280947	0.00723833		-0.00270432	-0.00521417	-0.0102918	-0.000339538	-0.00397164
350	-0.0257988	0.00726568		-0.00240892	-0.00604129	-0.0111295	-0.00069317	-0.0036202
350.5	-0.0274782	0.00698698		-0.00237516	-0.00575005	-0.010429	-0.000279693	-0.0037939
351	-0.0277695	0.00758538		-0.00153961	-0.00534231	-0.0109018	-0.000744855	-0.00371714
351.5	-0.027859	0.00833129		-0.00247644	-0.00471323	-0.0105837	-0.00289385	-0.00389892
352	-0.0273929	0.00854088		-0.00234984	-0.0057617	-0.0107967	-0.000233449	-0.00385853
352.5	-0.0296164	0.00830377		-0.00287312	-0.0056452	-0.0105691	-0.000432026	-0.00406858
353	-0.0280092	0.00929207		-0.002468	-0.0040725	-0.00993564	-0.000875427	-0.00343842
353.5	-0.0256687	0.00674185		-0.00112605	-0.00441034	-0.0100028	-0.00274696	-0.00359596
354	-0.0280119	0.00890545		-0.00205444	-0.00329198	-0.00994732	-0.00232532	-0.00361616
354.5	-0.0258478	0.00605083		-0.00307567	-0.00176588	-0.0101166	0.000253476	-0.00345861
355	-0.0256662	0.0076511		-0.0019194	-0.00475983	-0.010067	-0.00176223	-0.00366059
355.5	-0.0247526	0.0064289		-0.00226544	-0.00501612	-0.010572	-0.000570759	-0.00380198
356	-0.0246175	0.0063678		-0.00332043	-0.00458509	-0.00968753	-0.00274152	-0.00341822
356.5	-0.0254267	0.00593169		-0.00160713	-0.00529571	-0.0101604	-0.000187204	-0.00358384
357	-0.0273758	0.0104388		-0.00128641	-0.00315218	-0.0096525	-0.00283128	-0.00330107
357.5	-0.0249552	0.00614187		-0.00227388	-0.00376961	-0.00967294	-0.00278776	-0.00332127
358	-0.0254321	0.00638543		-0.00318539	-0.00424725	-0.00945109	-0.00175135	-0.00374946
358.5	-0.0251391	0.00696751		-0.00271276	-0.004189	-0.00961164	-0.00262998	-0.00378582
359	-0.0244182	0.00595218		-0.00188564	-0.00403755	-0.00945693	-0.00145484	-0.00332127
359.5	-0.0238386	0.00592503		-0.00253552	-0.00604129	-0.00996192	-0.0039221	-0.00374138
360	-0.0252949	0.00633747		-0.00358207	-0.00524912	-0.00931974	-0.00107944	-0.002885
360.5	-0.0252634	0.00632734		-0.00147209	-0.00498117	-0.00923801	-0.00174591	-0.00363635
361	-0.024718	0.0080563		-0.00244268	-0.00484138	-0.00953282	0.000509179	-0.00373734
361.5	-0.0255976	0.00627849		-0.00223168	-0.00281434	-0.0100057	-0.00325836	-0.00348285
362	-0.0250566	0.00572988		-0.00190252	-0.0042589	-0.00885854	0.00030788	-0.00368887
362.5	-0.0235666	0.00859302		-0.00148897	-0.00364147	-0.00887897	0.000427571	-0.00326876
363	-0.0260899	0.00825775		-0.00197848	-0.00457344	-0.00901616	-0.00163165	-0.00376562
363.5	-0.0270928	0.00746485		-0.00189408	-0.00591315	-0.00890524	0.00155647	-0.00277997
364	-0.0252531	0.0122293		-0.00186876	-0.00473653	-0.00956201	-0.00201521	-0.0036202
364.5	-0.024726	0.00665442		-0.0025524	-0.00340847	-0.00912417	-1.85491e-05	-0.00313545
365	-0.0247007	0.00627918		-0.00282248	-0.00489963	-0.0094978	-0.00202609	-0.00278401
365.5	-0.0240865	0.00598917		-0.00127797	-0.00390941	-0.00915044	-0.000388503	-0.00310717
366	-0.0257122	0.00835112		-0.00256928	-0.00339682	-0.00903952	-0.00103592	-0.00309102
366.5	-0.0240918	0.0063554		-0.00275496	-0.0025464	-0.00920882	-0.00189552	-0.00319201
367	-0.0263781	0.011439		-0.00206288	-0.00422395	-0.00851118	-0.00388674	-0.0037939
367.5	-0.0251181	0.00736198		-0.00277184	-0.00362982	-0.00915628	-0.000554438	-0.00318797
368	-0.0240055	0.00655059		-0.00240048	-0.00389776	-0.00923509	-0.00128346	-0.00292136
368.5	-0.0244363	0.00846639		-0.00186876	-0.00351332	-0.00879724	0.000204511	-0.00289308
369	-0.0237918	0.00639313		-0.002257	-0.00302404	-0.00849367	-0.00183295	-0.00351921
369.5	-0.0236526	0.00782081		-0.00249332	-0.00387446	-0.00913876	0.00260377	-0.00350305
370	-0.0258555	0.00684155		-0.00127797	-0.00448024	-0.00916211	-0.00514893	-0.00322432
370.5	-0.0253824	0.00908386		-0.00197848	-0.00350167	-0.00851702	-0.00152557	-0.00292136
371	-0.0248446	0.00759405		-0.00218104	-0.00424725	-0.00895778	0.000547262	-0.00289712
371.5	-0.0253072	0.00733145		-0.00153961	-0.00286094	-0.00874178	-0.0025239	-0.0027113
372	-0.0236878	0.00578554		-0.00175904	-0.00294249	-0.00820469	-0.0021621	-0.00353133
372.5	-0.0254032	0.00737559		-0.00253552	-0.00336188	-0.00873594	-0.000769337	-0.00294559
373	-0.0234974	0.00582747		-0.00173372	-0.00424725	-0.00842069	0.000378607	-0.00305062
373.5	-0.0241322	0.00781435		-0.0020038	-0.0040725	-0.00899865	-0.000812861	-0.00275977
374	-0.0226154	0.00655136		-0.00105853	-0.00435209	-0.00828058	-0.00254838	-0.00326876
374.5	-0.0240793	0.00634201		-0.00148053	-0.00390941	-0.00831269	0.000340523	-0.00316777
375	-0.0254975	0.00943764		-0.00201224	-0.00192897	-0.00820469	-0.00286393	-0.00331319
375.5	-0.0256548	0.0122164		-0.00214728	-0.0042589	-0.00853745	-0.000889028	-0.00334147
376	-0.0233402	0.00698753		-0.00105853	-0.00380456	-0.0082689	-0.00106584	-0.00326472
376.5	-0.0227806	0.00862432		-0.00203756	-0.00489963	-0.00838566	-0.00147116	-0.00288904
377	-0.0228852	0.00483664		-0.000813773	-0.00479478	-0.00887897	-0.00204241	-0.00260223
377.5	-0.0229198	0.0070108		-0.000940372	-0.0041657	-0.00815506	-0.000257931	-0.00313141
378	-0.0229201	0.00614248		-0.00163245	-0.00385116	-0.00807041	0.00030788	-0.00283653
378.5	-0.019817	0.00672844		-0.00124421	-0.00427055	-0.00840902	-0.00246949	-0.00316777
379	-0.0229503	0.00694854		-0.0018772	-0.00408415	-0.00807041	-0.000437467	-0.0027113
379.5	-0.0207865	0.00581064		-0.00197004	-0.00396766	-0.0080062	-0.00217298	-0.00301831
380	-0.0232199	0.00534357		-0.00110917	-0.00349002	-0.00788652	0.000408529	-0.00243257
380.5	-0.0224255	0.00606045		-0.00181812	-0.0057384	-0.00801203	0.000666953	-0.00266687
381	-0.0226818	0.00913438		-0.000940371	-0.00480643	-0.00752164	0.000879132	-0.00267898
381.5	-0.021603	0.00637413		-0.00121045	-0.00380456	-0.00756251	0.00195091	-0.00315969
382	-0.0227506	0.0076279		-0.00133705	-0.00312888	-0.00839734	-0.00258374	-0.00257396
382.5	-0.0234311	0.00526432		-0.00141301	-0.0024299	-0.00739613	-0.000426586	-0.00292944
383	-0.0217032	0.00554836		-0.00141301	-0.00277939	-0.00772014	-0.000622444	-0.00254568
383.5	-0.0213342	0.00539883		-0.00148053	-0.00509767	-0.00738445	-0.00125082	-0.00235582
384	-0.0209253	0.00518132		-0.00184344	-0.00374631	-0.00736402	-0.000538116	-0.00267898
384.5	-0.0235865	0.00951222		-0.00154805	-0.00216196	-0.00720639	-0.00115289	-0.00249721
385	-0.0236526	0.008258		-0.00157337	-0.00274444	-0.00772889	-0.00144668	-0.00299003
385.5	-0.0235791	0.00706772		-0.00218104	-0.00204547	-0.00720639	-0.00260822	-0.00308698
386	-0.021396	0.0060557		-0.00188564	-0.00415405	-0.00703709	4.9457e-05	-0.00274362
386.5	-0.020208	0.00527314		-0.00148053	-0.00298909	-0.00760629	0.00161088	-0.00243257
387	-0.0222369	0.00747953		-0.0017928	-0.00237166	-0.00788944	-0.00182479	-0.00236794
387.5	-0.0219149	0.0079973		-0.00122733	-0.00201052	-0.00773473	-0.000570759	-0.00294155
388	-0.022753	0.00807926		-0.00189408	-0.00379291	-0.00791863	0.000139225	-0.00247701
388.5	-0.0201015	0.00505291		-0.00248488	-0.00350167	-0.00817258	0.00142862	-0.00280017
389	-0.0201497	0.00619846		-0.00110073	-0.00291919	-0.00714509	0.00108587	-0.00291328
389.5	-0.0201629	0.00723958		-0.00125265	-0.00393271	-0.00696996	-0.000274252	-0.00244873
390	-0.02207	0.00668268		-0.00131173	-0.0025464	-0.00735234	-0.00305978	-0.00233966
390.5	-0.0201828	0.00486227		-0.00152273	-0.00453849	-0.0075304	0.000781203	-0.00258204
391	-0.0215132	0.00596877		0.000173699	-0.00365312	-0.00739613	-0.00279048	-0.00247701
391.5	-0.020872	0.00509807		-0.00192784	-0.0040958	-0.00743699	-0.00155821	-0.00277189
392	-0.0213639	0.00646561		-0.00149741	-0.00508602	-0.00723266	0.000849209	-0.00262647
392.5	-0.0231727	0.00955947		-0.00156493	-0.0027095	-0.00702542	-0.0017459	-0.00245277
393	-0.019413	0.00683544		-0.00106697	-0.00369971	-0.00718304	-0.00120186	-0.00262243
393.5	-0.0210551	0.0058476		-0.00132861	-0.00234836	-0.00711007	0.000933537	-0.00264667
394	-0.0222288	0.00762543		-0.00137925	-0.00399096	-0.00697287	-0.000380342	-0.00248913
394.5	-0.022387	0.00830259		-0.00147209	-0.00126494	-0.00725602	-0.00102776	-0.00224675
395	-0.0193868	0.00756417		-0.00203756	-0.00280269	-0.00624313	0.00074312	-0.00220636
395.5	-0.0214436	0.00909356		-0.00105853	-0.00321043	-0.00683568	0.00182306	-0.00210941
396	-0.0202382	0.00470822		-0.000653414	-0.00342012	-0.00652335	-0.000187204	-0.0023841
396.5	-0.0187225	0.00471311		-0.00207132	-0.00307063	-0.00669557	-0.00283944	-0.00198822
397	-0.0191675	0.0043489		-0.00190252	-0.00451519	-0.00699039	0.000471095	-0.00233966
397.5	-0.0186037	0.00514367		-0.00209664	-0.00492293	-0.00665179	-1.03884e-05	-0.00218212
398	-0.0184577	0.00742019		-0.00190252	-0.00224351	-0.00668389	-0.00128618	-0.00221444
398.5	-0.0196013	0.00427108		-0.00153117	-0.00471323	-0.00687947	-0.0021621	-0.00257396
399	-0.0186657	0.00521379		-0.000442416	-0.00246485	-0.00756835	0.000452053	-0.00178625
399.5	-0.0184182	0.00624796		-0.00151429	-0.00279104	-0.00673352	-0.00152284	-0.00206093
400	-0.018996	0.00529771		-0.00153117	-0.00201052	-0.00641827	-0.000785658	-0.00256992
400.5	-0.0197955	0.00549042		-0.000130138	-0.00388611	-0.00629859	-0.00134331	-0.00225887
401	-0.019553	0.00582376		-0.000898172	-0.00349002	-0.00693493	0.000163707	-0.00209729
401.5	-0.0199271	0.00565374		-0.00127797	-0.00317548	-0.00653503	0.000427571	-0.00224675
402	-0.0161046	0.0101481		-0.00119357	-0.00374631	-0.00612637	-0.000810141	-0.00244065
402.5	-0.0189022	0.00532472		-0.00170841	-0.00281434	-0.00691741	-0.00192	-0.00195591
403	-0.018758	0.00508555		-0.00181812	-0.00350167	-0.00678022	3.04153e-05	-0.00275977
403.5	-0.0186488	0.00491571		-0.00150585	-0.00387446	-0.00665762	0.00186658	-0.00246085
404	-0.015504	0.00915509		-0.0025102	-0.00408415	-0.00664595	0.00137966	-0.0021902
404.5	-0.0186197	0.00522851		-0.00101633	-0.00321043	-0.00630443	0.000571744	-0.0020569
405	-0.018539	0.00544276		-0.000746253	-0.00380456	-0.00600669	-0.00243141	-0.00211749
405.5	-0.0175419	0.00487792		-0.00145521	-0.00295414	-0.0057936	-0.00152012	-0.00227503
406	-0.0171921	0.00512645		-0.00218104	-0.00284929	-0.00642119	-0.000646926	-0.00217
406.5	-0.0193527	0.00526936		-0.00220636	-0.00289589	-0.00658757	4.67368e-05	-0.00217
407	-0.018138	0.00545601		-0.00143833	-0.0025697	-0.0063161	-0.00124266	-0.00184684
407.5	-0.0162759	0.00500399		-0.00115981	-0.00302404	-0.00640367	-0.000611563	-0.00200034
408	-0.0169219	0.00428753		-0.000864412	-0.00444529	-0.0068999	-0.00466201	-0.00199226
408.5	-0.0167813	0.00810844		-0.00121045	-0.00413075	-0.00661968	-0.0045804	-0.00161255
409	-0.0184899	0.00546418		-0.00240892	-0.00240661	-0.00652043	5.48975e-05	-0.00177009
409.5	-0.0172477	0.00584277		-0.000585895	-0.00385116	-0.00601253	-0.000396663	-0.00241641
410	-0.0159285	0.00637679		-0.00101633	-0.00368806	-0.00621978	-0.00158269	-0.00201246
410.5	-0.0177463	0.00480577		-0.00140457	-0.00389776	-0.00636573	0.000936257	-0.00164486
411	-0.016995	0.00482722		-0.00189408	-0.00390941	-0.0063307	-0.00251301	-0.00164486
411.5	-0.0182218	0.00468574		-0.000577455	-0.00367642	-0.0057936	-0.00195264	-0.00201246
412	-0.0181943	0.00479002		-0.000425536	-0.00392106	-0.00624021	0.000628869	-0.00232754
412.5	-0.0191294	0.00482116		-0.00133705	-0.00276774	-0.00632194	0.000702316	-0.0022104
413	-0.0174221	0.00561576		-0.000273617	-0.00318713	-0.00638032	-0.0019336	-0.00231139
413.5	-0.0175234	0.00459494		-0.00132017	-0.0042822	-0.00712174	0.00296012	-0.00176201
414	-0.0176529	0.00518947		-0.00116825	-0.00369971	-0.00583447	-0.000494592	-0.00195995
414.5	-0.0171726	0.00885053		-0.000763133	-0.00265125	-0.00579652	-0.000366741	-0.00222656
415	-0.0158056	0.00473879		-0.00121045	-0.00124164	-0.00529446	-0.00137051	-0.00195187
415.5	-0.0185358	0.0062137		-0.000594334	-0.00448024	-0.00590161	-0.000502753	-0.00233158
416	-0.0148889	0.00591911		-0.000358016	-0.0040958	-0.00593955	3.21294e-06	-0.00236794
416.5	-0.017071	0.00750073		-0.00168309	-0.00355992	-0.00570312	-0.00208594	-0.00187108
417	-0.0166498	0.00485283		-0.00171685	-0.00240661	-0.00558636	0.000762161	-0.00200034
417.5	-0.0165673	0.00678841		-0.000552135	-0.00360652	-0.00607091	-0.00129162	-0.001863
418	-0.0159054	0.0055632		-0.00170841	-0.00216196	-0.00564474	-0.00275784	-0.00203266
418.5	-0.0141518	0.00610827		-0.000661854	-0.00364147	-0.00532365	0.000422131	-0.0021498
419	-0.0192435	0.00786991		-0.00254396	-0.004189	-0.0057469	-0.00136779	-0.00193571
419.5	-0.0166878	0.00468146		-0.00121045	-0.00343177	-0.00551046	-0.00174863	-0.00173777
420	-0.0148097	0.00614552		-0.00118513	-0.00241825	-0.00559219	-0.00172142	-0.00193975
420.5	-0.0157813	0.00644479		-0.00110073	-0.0026163	-0.00578485	-0.00134603	-0.00172565
421	-0.0188428	0.00774032		-0.00234984	-0.00192897	-0.00548127	-0.000889028	-0.00215788
421.5	-0.0160064	0.00440195		-0.00146365	-0.00364147	-0.00597166	0.00189922	-0.00148328
422	-0.0164752	0.00634991		-0.00144677	-0.00231341	-0.00565641	-0.00248853	-0.00191955
422.5	-0.018955	0.00914772		-0.000653414	-0.00364147	-0.00493834	0.000816566	-0.00187108
423	-0.0150561	0.00324195		-0.00147209	-0.00372301	-0.00530322	-0.00141404	-0.00147924
423.5	-0.0176929	0.0057665		-0.000991011	-0.00312888	-0.00511056	0.000718637	-0.00120455
424	-0.017301	0.00833792		-0.000839092	-0.0025231	-0.00616723	-0.000840063	-0.00139037
424.5	-0.0164461	0.00622912		-0.00106697	-0.00152123	-0.00570895	-0.0019336	-0.0017095
425	-0.0142716	0.00550681		-0.00203756	-0.00187072	-0.00553673	0.00201075	-0.00223464
425.5	-0.0151638	0.00500061		-0.00142989	-0.0024299	-0.00559219	-0.000946153	-0.00198014
426	-0.0158003	0.00392055		-0.00134549	-0.00269785	-0.00516018	-0.00131611	-0.00208921
426.5	-0.015271	0.00449356		-0.0019194	-0.00203382	-0.00509013	0.00147759	-0.00138229
427	-0.015457	0.00524321		-0.00140457	-0.0040958	-0.0055776	0.000155547	-0.00200034
427.5	-0.0165359	0.0054313		-0.00144677	-0.00451519	-0.00517186	0.000555423	-0.00171757
428	-0.0168652	0.00705392		-0.00120201	-0.00304733	-0.00540538	6.30582e-05	-0.00206497
428.5	-0.0180106	0.00426201		-0.00140457	-0.00273279	-0.00497045	-0.00211314	-0.00231139
429	-0.0160765	0.00414434		-0.000155458	-0.00288424	-0.00495294	-0.00178671	-0.00200842
429.5	-0.0183373	0.00668147		-0.000653414	-0.00204547	-0.00513391	-0.000206246	-0.00176605
430	-0.0173235	0.00515756		-0.00247644	-0.00189402	-0.00508721	-8.3835e-05	-0.00141865
430.5	-0.0153456	0.00510511		-0.000543695	-0.00427055	-0.00480991	-0.00128346	-0.00163678
431	-0.016442	0.00531753		-0.000940371	-0.00118339	-0.00539078	0.000612548	-0.00140653
431.5	-0.0150176	0.0050815		-0.00104165	-0.00126494	-0.00476904	-0.00358751	-0.00171353
432	-0.0164362	0.00564931		-0.000805333	-0.00215031	-0.00500548	-0.000720373	-0.00165698
432.5	-0.0154447	0.00519425		-0.000678734	-0.00239496	-0.00472526	-0.000385782	-0.00128534
433	-0.0156094	0.00456465		-0.00114293	-0.00212701	-0.0050551	0.000335083	-0.0013419
433.5	-0.014359	0.00416186		-0.000628094	-0.00170763	-0.00525359	0.000112023	-0.00158831
434	-0.0156557	0.00547519		-0.00127797	-0.00347837	-0.00547835	-0.00134603	-0.0015358
434.5	-0.0142708	0.00512076		-0.000248297	-0.00289589	-0.00436914	-0.00187648	-0.00156407
435	-0.0154712	0.00443993		-0.000965691	-0.00233671	-0.00486537	-0.00322028	-0.00149944
435.5	-0.0119105	0.0089067		-0.000661854	-0.00251145	-0.0043779	0.000498298	-0.00181452
436	-0.0148069	0.00402769		-0.000796893	-0.00229011	-0.00477488	-0.00184383	-0.0014954
436.5	-0.0140729	0.00408648		0.000291858	-0.00238331	-0.00429033	0.000949858	-0.00103489
437	-0.0157299	0.00559706		-0.00111761	-0.00295414	-0.00438373	-0.000336818	-0.00148328
437.5	-0.0148197	0.00598091		-0.00112605	-0.00288424	-0.00526527	-0.000704051	-0.00183876
438	-0.0130966	0.00742191		-0.000594334	-0.00107855	-0.00513975	-0.00014368	-0.00135402
438.5	-0.0118219	0.00569751		0.000156819	-0.00273279	-0.00457931	0.000941698	-0.00159235
439	-0.0128473	0.00569354		-0.000670294	-0.00354827	-0.00427573	-0.00193088	-0.00202458
439.5	-0.0128086	0.00690462		1.33404e-05	-0.00420065	-0.0046552	0.000473815	-0.0014954
440	-0.0150217	0.0042335		-0.000881292	-0.00332693	-0.00468439	-0.000946153	-0.00196803
440.5	-0.0131397	0.00564185		-0.00114293	-0.00311723	-0.00456471	-6.47933e-05	-0.00187512
441	-0.0126849	0.00467471		-0.00126109	-0.00344342	-0.00423779	-0.00166974	-0.00202054
441.5	-0.0134285	0.00518867		-0.00153961	-0.00240661	-0.00442168	0.000767602	-0.00118032
442	-0.0150287	0.00528251		-0.000864412	-0.00248815	-0.00463185	-0.000410264	-0.00152368
442.5	-0.0116751	0.00512707		-0.000839092	-0.00288424	-0.00458806	0.00166528	-0.00116012
443	-0.0134487	0.00440343		1.33404e-05	-0.00274444	-0.00512224	-0.000342258	-0.00181452
443.5	-0.0144907	0.00416591		-0.000324257	-0.00226681	-0.00473985	0.000813846	-0.00179029
444	-0.0144439	0.00372076		-0.000231417	-0.00229011	-0.00451217	4.94571e-05	-0.00191551
444.5	-0.0127055	0.00403165		-0.000400216	-0.00222021	-0.00486829	-0.000211687	-0.00170546
445	-0.0147322	0.00441773		-0.00101633	-0.00343177	-0.00449174	-0.000644206	-0.00163678
445.5	-0.015277	0.00468868		-0.00137081	-0.00231341	-0.00463185	0.000166428	-0.00160043
446	-0.0152078	0.00442716		0.00012306	-0.00300074	-0.00400427	0.00114844	-0.00135806
446.5	-0.0138486	0.00390612		-0.000121698	-0.00194062	-0.00441584	-0.00133787	-0.00185088
447	-0.0151736	0.00467291		-0.00159869	-0.000169875	-0.00454428	-0.00047555	-0.00116416
447.5	-0.0136654	0.0048468		-0.000172338	-0.00295414	-0.00391962	-0.00167246	-0.00158023
448	-0.0140192	0.00421761		-0.00132017	-0.00226681	-0.00463185	-0.000625164	-0.00138633
448.5	-0.014897	0.0046271		-0.00157337	-0.0025231	-0.00405097	-0.00150108	-0.00150752
449	-0.0134782	0.00369792		-0.000518375	-0.00171928	-0.0043633	-0.00154461	-0.00126919
449.5	-0.0138308	0.00308463		-0.000754693	-0.00331528	-0.00469023	-0.000527235	-0.00121263
450	-0.0142204	0.00509929		-0.00142145	-0.00147463	-0.00475445	-0.000486431	-0.00172969
450.5	-0.014357	0.0057747		-0.000273617	-0.00131154	-0.00424946	-0.000453788	-0.00122071
451	-0.0125499	0.00466868		-2.88592e-05	-0.00155618	-0.00347301	-0.000192645	-0.00124899
451.5	-0.0156152	0.00588131		-0.00127797	-0.00132319	-0.00442752	0.000182749	-0.00130958
452	-0.0140462	0.00408506		-0.000467735	-0.000577612	-0.00454136	0.000237154	-0.00114396
452.5	-0.0131344	0.00397265		-0.00128641	-0.00171928	-0.00424946	-0.00156637	-0.00124091
453	-0.0137315	0.00353119		-0.000720933	-0.00157948	-0.00450633	-0.000649646	-0.00115608
453.5	-0.0133174	0.00438022		-0.00159869	-0.00168433	-0.00442752	-0.000986957	-0.00115204
454	-0.0129072	0.00565485		-0.000729373	-0.00173093	-0.00492083	0.000329642	-0.00149136
454.5	-0.0129712	0.00371321		-0.000889732	-0.00251145	-0.00422611	-0.00195808	-0.00113588
455	-0.0130808	0.00341085		0.000291858	-0.000729057	-0.0041327	-0.00110121	-0.00148732
455.5	-0.0131594	0.00568873		-0.000180778	-0.0024532	-0.0049325	0.000713197	-0.0013419
456	-0.0127117	0.00387425		-0.000991011	-0.00149793	-0.00445963	8.75405e-05	-0.00124495
456.5	-0.012829	0.00410068		-0.000771573	-0.00224351	-0.0043633	-0.00192272	-0.00139845
457	-0.0122677	0.00419232		-0.000754693	-0.00210371	-0.0039634	0.000800245	-0.00129746
457.5	-0.0122487	0.0050576		-0.00126953	-0.00288424	-0.00387291	-0.00121002	-0.00119647
458	-0.012852	0.00344235		-0.00191096	-0.0042822	-0.0045326	-0.00225731	-0.00144289
458.5	-0.0140973	0.00426792		-0.000298937	-0.00294249	-0.00431368	0.000949858	-0.00160043
459	-0.0125102	0.00455278		-0.000813772	-0.00134649	-0.00429616	-0.000285133	-0.00181856
459.5	-0.0120564	0.00377625		0.000376257	-0.00277939	-0.0043166	-0.00178671	-0.00141057
460	-0.0128387	0.00371069		-0.000349576	-0.00211536	-0.00422903	0.0005255	-0.00163678
460.5	-0.0118363	0.00372864		-0.000467735	-0.00251145	-0.00424362	-0.0012481	-0.00107125
461	-0.0129697	0.00397459		-0.000332697	-0.00160278	-0.00429033	0.00151023	-0.00124899
461.5	-0.013086	0.003939		-0.00115137	-0.0009737	-0.00390794	0.00104235	-0.0011278
462	-0.0134142	0.0060676		0.000165259	-0.00323373	-0.00427281	-0.000108317	-0.00106317
462.5	-0.0153758	0.00684535		-0.000704053	-0.00251145	-0.00422903	0.0005255	-0.00131362
463	-0.0145983	0.00823458		-0.00152273	-0.00232506	-0.00414438	-1.85491e-05	-0.00137421
463.5	-0.0134845	0.00335475		-0.00145521	-0.00148628	-0.00442752	-0.00244501	-0.00109953
464	-0.0148822	0.00668284		-0.00146365	-0.000705758	-0.00439541	0.00289755	-0.000982379
464.5	-0.0145095	0.00538899		-0.00135393	-0.00122999	-0.00401594	0.00136878	-0.00126111
465	-0.0124593	0.0029477		-0.000974131	-0.00171928	-0.00370069	-0.000766617	-0.00214981
465.5	-0.0133546	0.00396092		-0.000788453	-0.00225516	-0.00441001	-0.000268812	-0.00168122
466	-0.0132073	0.00407248		-0.00169997	-0.00103195	-0.00415022	-0.0025783	-0.00134594
466.5	-0.0139852	0.00630118		-0.000214538	-0.00203382	-0.00371237	-0.00226819	-0.00119243
467	-0.0126587	0.00412603		-0.000796893	-0.00152123	-0.00410059	-0.00129434	-0.00121263
467.5	-0.0105586	0.00574715		-0.00110073	-0.000507714	-0.00400719	0.000642471	-0.000792521
468	-0.0102491	0.00448708		-0.000788453	-0.00192897	-0.00368902	-0.00217298	-0.000756165
468.5	-0.0119439	0.0046666		-0.00153961	-0.00120669	-0.00407724	0.00141774	-0.00138229
469	-0.0121201	0.00407407		-0.00137925	-0.000379568	-0.00392545	-0.0018656	-0.00117628
469.5	-0.0125178	0.0040572		-0.00144677	-0.00136979	-0.00346425	-0.000353139	-0.00167314
470	-0.0126161	0.00495323		-0.00132017	5.14684e-05	-0.00360437	0.00086281	-0.000946023
470.5	-0.011748	0.00513185		-0.00132017	-0.00297744	-0.00365399	0.000892733	-0.00116012
471	-0.0129941	0.00619041		-0.00167465	-0.00189402	-0.00408308	-0.00135963	-0.00136613
471.5	-0.0106838	0.00429583		-0.00135393	-0.000344619	-0.00332998	-0.000981516	-0.000998537
472	-0.0106333	0.00376008		-0.00107541	-0.00287259	-0.00361312	9.2981e-05	-0.000978339
472.5	-0.0111411	0.00522293		-0.000197658	-0.00157948	-0.00376491	-0.000306895	-0.00141865
473	-0.0110833	0.00353799		-0.000704054	-0.00455014	-0.00377075	-0.00104136	-0.00127323
473.5	-0.0112005	0.00484704		-0.000349577	-0.00355992	-0.00351096	0.00147487	-0.00144289
474	-0.012259	0.00399203		-0.00129485	-0.00342012	-0.00328911	-0.00080198	-0.000925825
474.5	-0.0124169	0.00329028		-0.00195316	-0.00139309	-0.00378534	0.000351404	-0.0016287
475	-0.0123276	0.00388737		-0.00218104	-0.00159113	-0.00363356	-0.00125354	-0.00141057
475.5	-0.0129594	0.00619442		-0.000543695	-0.0025231	-0.00387875	0.000601667	-0.000857153
476	-0.0110355	0.00344774		-0.000788453	-0.000484415	-0.00348469	0.000215392	-0.000954102
476.5	-0.0110148	0.00944656		-0.000509935	-0.00210371	-0.00403929	0.00030244	-0.00103893
477	-0.0114588	0.0039772		-0.00203756	-0.00189402	-0.00408016	0.000348684	-0.0010147
477.5	-0.00997724	0.0038237		-0.000391776	-0.00100865	-0.0037328	-0.00227091	-0.00133382
478	-0.010531	0.00402387		-0.000889732	-0.00131154	-0.00385248	-0.00235524	-0.0013621
478.5	-0.0110624	0.00357167		6.39801e-05	-0.00134649	-0.00346134	0.00108587	-0.000982379
479	-0.0129623	0.00897356		-0.000189218	0.000261162	-0.00396924	0.000487417	-0.00128938
479.5	-0.00769863	0.00926066		-0.000864412	-0.000274721	-0.00341755	-0.000959754	-0.00109549
480	-0.00891781	0.00722325		0.000139939	-0.00206877	-0.00397508	0.000174588	-0.0014954
480.5	-0.0106775	0.00379702		0.000241218	-0.00290754	-0.00314609	-7.6681e-06	-0.00171757
481	-0.0112164	0.00406393		0.000342498	-0.00267455	-0.00355474	-0.00277144	-0.00103893
481.5	-0.0118608	0.00783484		-0.000569015	-0.00289589	-0.00289213	-0.00336717	-0.000348172
482	-0.0117535	0.00464703		-0.000282057	-0.00307063	-0.00355474	-0.00187104	-0.000978339
482.5	-0.0110087	0.00343223		-0.00123577	-0.000787305	-0.00330663	-8.65553e-05	-0.000857153
483	-0.0111954	0.0036685		-3.72992e-05	-0.00175423	-0.00350512	-0.00222739	-0.00125707
483.5	-0.0089187	0.00518387		0.000232779	-0.00132319	-0.00323657	0.000827447	-0.00160447
484	-0.0110697	0.00412987		-0.00118513	-0.00286094	-0.00341171	-0.000421146	-0.00107125
484.5	-0.0141573	0.00896084		-9.63786e-05	-0.000833904	-0.00341755	-0.00336989	-0.000873311
485	-0.0123198	0.00587266		-0.00169997	-0.00132319	-0.00363064	-0.0021621	-0.000933905
485.5	-0.00900626	0.00465119		-1.19793e-05	-0.00267455	-0.00311106	0.00144222	-0.000893509
486	-0.0103282	0.00391989		-0.00106697	-0.00121834	-0.00282208	0.000460214	-0.00109953
486.5	-0.011965	0.00395173		-0.00109229	-0.00202217	-0.00282792	0.000544542	-0.000917746
487	-0.0122474	0.00491009		0.000696975	-0.00173093	-0.00293884	0.000805685	-0.00120859
487.5	-0.0100971	0.00431661		0.000139939	-0.00182412	-0.00319571	-0.000883587	-0.000832916
488	-0.0107456	0.00399367		-0.000214538	-0.00156783	-0.00265861	-0.000728533	-0.00133786
488.5	-0.0107508	0.00411495		-7.94988e-05	-0.00117174	-0.00313441	-0.000954314	-0.00121667
489	-0.00981242	0.00535847		-0.00106697	-0.00366477	-0.00292716	0.000239874	-0.00140249
489.5	-0.00909786	0.00562008		-0.00102477	-0.00260465	-0.00295343	0.00206788	-0.000982379
490	-0.0107249	0.00635862		-0.000180778	-0.00118339	-0.00307019	-0.00143308	-0.000986418
490.5	-0.0112387	0.00367192		0.000156819	-0.00275609	-0.00294468	-0.000733974	-0.000893509
491	-0.0121552	0.00630817		4.90051e-06	-0.00181247	-0.00297678	-0.000513634	-0.0009743
491.5	-0.01241	0.00562673		-0.000585895	-0.00139309	-0.00333874	-0.00109305	-0.000695572
492	-0.0101242	0.00353165		-0.000855972	-0.00286094	-0.00278705	0.000269797	-0.0011682
492.5	-0.0104712	0.00346483		0.000646335	-0.00240661	-0.00311981	-0.00230084	-0.00141865
493	-0.00879431	0.00439498		-0.00211352	-0.0010669	-0.00286878	-7.83946e-05	-0.000921786
493.5	-0.00999863	0.00465454		-0.00129485	-0.000857203	-0.00326284	-0.00091895	-0.0011682
494	-0.00975213	0.0034424		-0.00116825	-0.00112514	-0.0026411	0.00139054	-0.00123687
494.5	-0.0104085	0.00380022		-0.000155458	-0.00216196	-0.00281624	0.000830168	-0.00109953
495	-0.00798211	0.00527767		0.000317178	-0.00206877	-0.00285127	0.000830168	-0.0009743
495.5	-0.0120461	0.00556474		-0.000391776	-0.000868853	-0.00267613	0.000144666	-0.00142673
496	-0.00881061	0.00464206		-0.00145521	-0.00236001	-0.00301181	-0.00273879	-0.000933905
496.5	-0.0110021	0.00583605		-0.000366456	-0.0011135	-0.00294468	-0.000777498	-0.0013217
497	-0.0113828	0.0065078		-0.00110073	-0.00142804	-0.00299722	0.000234434	-0.000909667
497.5	-0.0111851	0.00378313		-0.000628094	-0.00219691	-0.00289797	0.000925376	-0.00107125
498	-0.0112367	0.00461055		-0.000670294	-0.00219691	-0.00292716	-0.000559878	-0.00101873
498.5	-0.0116986	0.00527775		-0.000906612	-0.00287259	-0.00361896	0.00276154	-0.000966221
499	-0.00942262	0.00434903		-0.00110073	-0.00160278	-0.00277829	-0.00058708	-0.000832916
499.5	-0.00990585	0.00319959		-9.63786e-05	-0.000927101	-0.00315192	-0.000712212	-0.00116012
500	-0.0116192	0.00468342		-0.000450856	-0.00230176	-0.00282208	-0.00150652	-0.000691532
500.5	-0.0110759	0.00639298		-0.000349576	-0.00166103	-0.00291549	0.000781203	-0.00107933
501	-0.0103395	0.00284356		-0.000307377	-0.00138144	-0.00319279	0.000348684	-0.00123687
501.5	-0.00896311	0.00430153		-0.00105853	-0.00171928	-0.00277245	0.000541821	-0.0009743
502	-0.0096395	0.00531787		0.000207459	-0.00302404	-0.00274618	-0.00198529	-0.000986418
502.5	-0.0106037	0.00328158		0.000190579	-0.00226681	-0.00307311	0.000781203	-0.000784442
503	-0.00916186	0.00308281		-0.000298937	-0.000764006	-0.00288046	-0.00197169	-0.000873311
503.5	-0.0102963	0.00418332		-0.000594334	-0.00295414	-0.00258856	0.00138782	-0.00113588
504	-0.0108839	0.00383494		8.92998e-05	-0.000996999	-0.00256521	-0.000842784	-0.000929865
504.5	-0.00959286	0.00434416		-0.00108385	-0.00181247	-0.00283667	0.0013715	-0.00102277
505	-0.0112102	0.00429967		3.86602e-05	-0.00225516	-0.00318987	0.00122188	-0.00122071
505.5	-0.00811863	0.0040057		-0.00110917	-0.002593	-0.00352555	-0.000385782	-0.0011076
506	-0.00996042	0.00325211		-0.000425536	-0.00127659	-0.0028104	0.00248136	-0.00114396
506.5	-0.00930711	0.00348276		-0.00103321	-0.00121834	-0.00319571	-0.00250757	-0.000772323
507	-0.0104171	0.00429463		-0.000518375	-0.00310558	-0.00287754	-0.000198085	-0.000994498
507.5	-0.00799047	0.00444897		4.71001e-05	-0.00196392	-0.00289213	-0.000266092	-0.000998537
508	-0.00933056	0.00233412		-0.000704054	-0.00199887	-0.00316068	-0.000527235	-0.0008006
508.5	-0.0106095	0.00336744		0.000148379	-0.00206877	-0.00314025	-0.000723093	-0.000917746
509	-0.0101678	0.00362494		-7.94987e-05	-0.00232506	-0.00295635	-0.000633325	-0.000719809
509.5	-0.00856217	0.00573189		-0.000273617	-0.00159113	-0.0028863	0.00139598	-0.000966221
510	-0.00799048	0.00526489		-0.00115137	-0.000752356	-0.00284835	-0.000151841	-0.000703651
510.5	-0.00935513	0.00267447		-0.0021304	-0.00033297	-0.00320155	-0.00264087	-0.000497635
511	-0.00943512	0.0039492		-0.00106697	-0.000996999	-0.00225579	0.00118924	-0.00107529
511.5	-0.0096897	0.00285739		-0.000358016	-0.00218526	-0.00272867	-0.00112025	-0.000590544
512	-0.0100591	0.00339752		-0.000940371	-0.00218526	-0.00257688	-0.00243413	-0.00104701
512.5	-0.0101984	0.0024894		-0.00103321	-0.00180082	-0.0023638	-0.000777498	-0.000893509
513	-0.0115831	0.00537278		-0.00102477	-0.000367919	-0.00281332	-0.000796539	-0.00088947
513.5	-0.0109432	0.0041272		-0.000239857	-0.000367919	-0.00277829	0.000441172	-0.000812718
514	-0.00961286	0.00318267		-0.000560575	-0.00219691	-0.00265861	-0.00206417	-0.00112376
514.5	-0.0111891	0.00505579		0.000207459	-0.00290754	-0.00249515	-0.00132699	-0.00116012
515	-0.00783901	0.00376696		-0.000290497	-0.000484415	-0.00231417	0.0020434	-0.000808679
515.5	-0.00980035	0.00753932		-0.000509935	-0.00132319	-0.00240174	-0.000274252	-0.00106721
516	-0.0071726	0.00585846		-0.000552135	-0.00110185	-0.00272575	-0.00208866	-0.00150348
516.5	-0.011091	0.00350996		-0.000898172	-0.00062421	-0.00293008	-0.00193632	-0.000744046
517	-0.00814965	0.00433899		-0.000585895	-0.000787305	-0.00232877	-0.00146844	-0.00111972
517.5	-0.0102757	0.00427553		-0.000484615	-0.00166103	-0.00286586	0.000329642	-0.00115204
518	-0.00849616	0.00522756		-0.000560575	-0.00160278	-0.00262067	-7.02338e-05	-0.00116012
518.5	-0.00886733	0.00405837		-0.000543695	-0.000833904	-0.00252726	0.00288939	-0.000744046
519	-0.00745523	0.00462752		4.90045e-06	0.000622301	-0.00289505	0.00157279	-0.000816758
519.5	-0.011211	0.00460064		-0.000189218	-0.00142804	-0.0028863	-0.00172414	-0.000699612
520	-0.00807872	0.00442883		-0.00110917	-0.00246485	-0.00243385	-0.00111753	-0.00113588
520.5	-0.00840802	0.00347031		-0.00115137	-0.00286094	-0.00323657	-0.00164526	-0.000756165
521	-0.00973944	0.00244872		-0.000864412	-0.00234836	-0.00190552	-0.00223011	-0.0013217
521.5	-0.00795619	0.00403528		-0.00193628	-0.00385116	-0.00270532	0.00212228	-0.000707691
522	-0.00910213	0.0069532		-0.000737813	-0.00197557	-0.00223828	-0.00112297	-0.00103489
522.5	-0.0098941	0.0033978		-0.00167465	-0.00304733	-0.00263234	0.00102603	-0.00097834
523	-0.00709934	0.00589569		-0.00110073	-0.00297744	-0.002825	-0.0012481	-0.00100258
523.5	-0.00820185	0.00337355		-0.000678734	-0.00153288	-0.00270532	0.00313966	-0.000816758
524	-0.00891721	0.00334198		-0.000459296	-0.00255805	-0.00239299	0.000533661	-0.00105913
524.5	-0.00708813	0.00606892		0.000747614	-0.00174258	-0.00203103	-0.00148476	-0.000812718
525	-0.00860814	0.00445195		-0.000214538	-0.00291919	-0.00269364	-0.00156637	-0.00097834
525.5	-0.00654562	0.00390536		-0.00159025	-0.00343177	-0.00213028	0.000117463	-0.000671335
526	-0.00720982	0.00559982		-0.00115981	-0.000169875	-0.00197849	-0.000848224	-0.000792521
526.5	-0.00921538	0.00328091		-0.00116825	-0.00114844	-0.00239882	-0.000940712	-0.00127727
527	-0.00894037	0.00280673		-0.00167465	-0.00167268	-0.0021799	-0.000453788	-0.000469358
527.5	-0.00809392	0.0035235		4.71001e-05	-0.00185907	-0.00249807	0.000362285	-0.00133786
528	-0.00927715	0.00394746		-0.00148053	-0.00204547	-0.00285419	-0.001074	-0.000525911
528.5	-0.00768705	0.00401625		-0.000771573	-0.00281434	-0.00287754	0.00197539	-0.000687493
529	-0.00908687	0.0036799		-0.00125265	1.65195e-05	-0.0023638	-0.00112841	-0.000291618
529.5	-0.00967417	0.0029484		2.17803e-05	-8.83273e-05	-0.00269072	-2.67098e-05	-0.000546109
530	-0.00833275	0.00397033		-1.19794e-05	-0.00191732	-0.00267029	0.000267077	-0.000836956
530.5	-0.00926044	0.0030016		-0.000349577	-0.00155618	-0.00271408	0.00136878	-0.00128534
531	-0.00927634	0.00326821		-0.000704054	-0.00117174	-0.00273743	0.000242594	-0.00106317
531.5	-0.0075989	0.00541742		0.000494416	-0.000228123	-0.00218282	-0.000551717	-0.001148
532	-0.00969017	0.00650546		-3.53945e-06	-0.000659159	-0.00249807	0.000199071	-0.00123283
532.5	-0.00864519	0.00240815		-0.00144677	0.0006456	-0.00235504	0.000166428	-0.00088947
533	-0.00844126	0.00317871		-0.000417096	-0.00110185	-0.00215655	0.00121372	-0.000836956
533.5	-0.00897689	0.00340342		-0.000239857	-8.83272e-05	-0.00238423	-0.00159085	-0.000853114
534	-0.00794636	0.00493003		-0.00161557	-0.00063586	-0.00203979	-0.00185199	-0.000404725
534.5	-0.00882178	0.0037526		-0.000611214	-0.000589262	-0.00228207	-0.00127258	-0.00141057
535	-0.0113393	0.00492235		-0.000923492	-0.000857203	-0.00204563	0.000873691	-0.0013015
535.5	-0.00889094	0.0027465		-0.000957251	-0.0009737	-0.00231417	-0.000233448	-0.00117628
536	-0.00887671	0.0028285		-0.000906612	-0.00126494	-0.0022879	-0.000489152	-0.000756165
536.5	-0.00824448	0.00306112		-0.000957251	-0.00149793	-0.0021332	-0.0016507	-0.00120455
537	-0.00779957	0.00330877		-0.000493055	-0.000915451	-0.00194638	-0.000336818	-0.000929865
537.5	-0.00746995	0.00466659		0.000291858	-0.00240661	-0.00210109	0.000832888	-0.00088947
538	-0.0105623	0.00544972		-0.000661854	-0.00237166	-0.00226747	-0.000638765	-0.00134594
538.5	-0.00756891	0.00337628		-0.00118513	-0.000484415	-0.00209817	-0.00249397	-0.00054207
539	-0.00842618	0.00369328		-0.000948812	-0.00169598	-0.00199309	0.000879132	-0.000901588
539.5	-0.00615473	0.00470512		0.000241218	-0.00116009	-0.00200476	-2.12693e-05	-0.000513793
540	-0.00709176	0.00306589		0.000232779	-0.00197557	-0.00192011	0.00241879	-0.000954102
540.5	-0.00881493	0.00308901		0.00012306	-0.00297744	-0.00229666	-0.00114201	-0.00101873
541	-0.0105047	0.00496401		0.000410017	-0.00329198	-0.00211568	-0.000334098	-0.00062286
541.5	-0.00803946	0.00439197		-0.000915052	-0.00202217	-0.00182962	0.000237154	-0.000816758
542	-0.00772684	0.00299456		-0.000442416	-0.00113679	-0.00235212	0.000656072	-0.00111972
542.5	-0.0103655	0.00441578		0.000393137	-0.00114844	-0.00277245	-0.002377	-0.000647097
543	-0.00934693	0.00354199		-0.000822213	-0.00272115	-0.00201936	0.000990662	-0.00110357
543.5	-0.00843976	0.00250221		-0.000602774	-0.000705758	-0.00225288	-0.00230628	-0.000832916
544	-0.00639506	0.0034062		-0.000754693	-0.00132319	-0.00229374	0.000571744	-0.000323935
544.5	-0.00892608	0.00550423		-3.53947e-06	-0.00150958	-0.00203979	-0.000894468	-0.000602663
545	-0.00770591	0.00382942		-0.000315817	0.000995089	-0.00169535	-0.000434747	-0.000687493
545.5	-0.007369	0.00252796		-0.000256737	-0.000798955	-0.00178292	-2.67099e-05	-0.000610742
546	-0.00674707	0.00482109		-0.000982571	-0.00191732	-0.00190552	-0.00024705	-0.000909667
546.5	-0.00868193	0.00312588		-0.000265177	-0.00118339	-0.00191427	-0.000432026	-0.000731928
547	-0.0074965	0.00298079		0.000199019	-0.00176587	-0.00243677	0.00259017	-0.000691532
547.5	-0.00648682	0.00318296		-0.000746253	-0.000414517	-0.0025798	-0.000404824	-0.000231025
548	-0.00871026	0.00273124		0.000376257	-0.000880503	-0.0019639	-0.000257931	-0.00036433
548.5	-0.00739834	0.00355647		-0.00113449	-0.000857203	-0.00154648	0.00030244	0.000213324
549	-0.00733555	0.00481785		-2.04193e-05	-0.000927101	-0.00230542	0.00207604	-0.000255263
549.5	-0.00702865	0.00481914		0.000502856	-0.00163773	-0.00181503	0.000471095	-0.00111568
550	-0.00792569	0.00297357		-0.000113258	-0.00166103	-0.00205438	-0.000747575	-0.000489556
550.5	-0.00713588	0.00240534		-0.000307377	-0.000111626	-0.00170994	-0.000595241	-0.000485516
551	-0.00740557	0.00329459		-0.000585895	-0.00133484	-0.00173913	-0.00246677	-0.000445121
551.5	-0.00739444	0.00363165		-0.000872852	-0.000868853	-0.00195222	0.000180029	-0.00054207
552	-0.00808833	0.00230525		-0.00152273	-0.000589262	-0.00185881	-0.000777498	-0.000614781
552.5	-0.0084532	0.00336822		-9.63786e-05	-0.00191732	-0.00216239	0.00133613	-0.000594583
553	-0.0049303	0.00487009		-3.72991e-05	-0.0024532	-0.00212736	0.000898174	-0.000550149
553.5	-0.00788174	0.00283438		-0.000231418	-0.00321043	-0.00234336	0.00108859	-0.000546109
554	-0.00661867	0.00206416		-0.000906612	-0.0026862	-0.00146475	0.00130077	-0.000865232
554.5	-0.00727334	0.0057694		-0.00110917	-0.00215031	-0.00215363	0.00136334	-0.000675374
555	-0.00625218	0.00326608		-0.000526815	-0.00218526	-0.00132756	-0.00109577	-0.000655177
555.5	-0.00675317	0.00414068		-0.000543695	-0.00181247	-0.00218282	0.000598947	-0.000513793
556	-0.0101348	0.00586562		-0.000180778	-0.00113679	-0.00186757	-0.00196352	-0.000772323
556.5	-0.0082049	0.00288968		-0.00113449	-0.00145133	-0.00183546	-0.000587081	-0.000412804
557	-0.00677083	0.00277696		-0.00105009	-0.000996999	-0.00185881	-0.000192645	-0.000788481
557.5	-0.00725887	0.00445389		0.000199019	-0.00218526	-0.00175373	-0.000747575	-0.000610742
558	-0.00885851	0.00272035		-0.000138578	-0.00132319	-0.00236088	0.000152826	-0.000663256
558.5	-0.00758299	0.00435833		-0.000720933	-0.00173093	-0.00191135	0.000408529	-0.000602663
559	-0.00977015	0.00357907		-2.88592e-05	-0.00174258	-0.00192011	0.00085193	-0.000214867
559.5	-0.00568111	0.00627108		-0.000383336	-0.0010436	-0.00185006	0.000669673	-0.00044916
560	-0.00849666	0.00437906		-0.000113258	-0.00136979	-0.00141513	-0.000984236	-0.000497635
560.5	-0.00776948	0.0028014		-0.000163898	-0.00142804	-0.00163989	0.00121916	-0.00109549
561	-0.00678727	0.00236228		0.000502856	-0.00174258	-0.0020573	0.00238071	-0.000525911
561.5	-0.00689954	0.00274184		-0.000214538	-0.00147463	-0.00194346	-0.00196352	-0.000655177
562	-0.00844831	0.00415594		-0.000653414	-0.00138144	-0.00206898	0.00291116	-0.000267381
562.5	-0.0085001	0.00767487		0.000772934	-0.00160278	-0.0023025	0.000936257	-0.000162353
563	-0.0073816	0.00376379		0.00148189	0.000237863	-0.00199017	0.00029972	-0.000780402
563.5	-0.00438944	0.00696492		-0.000923492	-0.000146575	-0.00235504	0.000103862	-0.00118032
564	-0.007769	0.00258886		0.000502856	3.98187e-05	-0.00175373	-0.000127359	-0.000731928
564.5	-0.00784354	0.00480321		0.000224339	-0.000379568	-0.0023025	-0.00136235	-0.000473397
565	-0.00762077	0.00279312		-0.000358016	-0.00119504	-0.00158735	-0.00179215	-0.000570346
565.5	-0.00907887	0.003972		-0.000315817	-0.00032132	-0.00165156	9.57012e-05	-0.000170432
566	-0.00739464	0.00522019		-0.000121698	-0.00122999	-0.00196098	0.00041397	-0.000727888
566.5	-0.00563036	0.00602831		-2.88592e-05	-0.00227846	-0.00182962	-0.000957034	-0.000962181
567	-0.00589627	0.00418726		-0.000991011	-0.00180082	-0.00135675	0.000609828	-0.000869272
567.5	-0.006789	0.00283078		5.55401e-05	-0.000496065	-0.00206314	0.000822007	-0.000788481
568	-0.00724081	0.00535709		-0.000163898	-0.0025231	-0.00217698	0.00182034	-0.000639018
568.5	-0.00795414	0.00213033		-0.00128641	-0.00145133	-0.00174789	-0.000861825	-0.000307776
569	-0.0054793	0.00409334		8.92997e-05	-0.0026396	-0.00196973	0.000664233	-0.000461279
569.5	-0.00571433	0.0034122		0.00130465	-0.00154453	-0.00221493	3.04153e-05	-0.000578425
570	-0.00829486	0.00333		0.000502856	-0.00164938	-0.00198141	-3.75908e-05	-0.000400686
570.5	-0.00749273	0.0038033		-0.000543695	-0.00138144	-0.00145891	-0.000464669	-0.000828877
571	-0.00540563	0.00410102		-0.000594334	-0.000472765	-0.00151145	0.000647911	-0.000384528
571.5	-0.00791737	0.00315209		0.00122869	-0.000915451	-0.00166032	-0.000701331	-0.000117918
572	-0.00841665	0.00469833		-0.000315817	-0.00190567	-0.00174205	-0.0025647	-0.000808679
572.5	-0.00590187	0.0028735		0.00012306	-0.000787305	-0.00187049	0.000691435	-0.000416844
573	-0.0101006	0.00542473		-7.10588e-05	-0.00113679	-0.00141805	0.00149663	-0.000723849
573.5	-0.00527849	0.00335741		-0.000248297	-0.0010669	-0.00149686	0.000109302	-0.000303737
574	-0.00818599	0.00419856		0.000823574	-0.000787305	-0.00131004	-0.000108317	-0.000768284
574.5	-0.00658924	0.00258651		-0.000948812	-0.00218526	-0.00202519	-0.000279693	-0.000182551
575	-0.00596608	0.00307419		-0.000552135	-0.00162608	-0.00148226	0.00153743	-0.000679414
575.5	-0.00871948	0.00382705		3.86602e-05	2.81691e-05	-0.00200476	-0.000905349	-0.000760204
576	-0.0107583	0.00903381		-0.00130329	-0.00133484	-0.00160486	-0.00091079	-0.000218907
576.5	-0.0070508	0.00347428		8.92998e-05	-0.00136979	-0.00172454	3.21288e-06	-0.000881391
577	-0.00708749	0.00266142		-0.000315817	-0.00189402	-0.00174497	-0.000423866	-0.00088543
577.5	-0.00443633	0.00537937		-0.000358016	-0.000938751	-0.0013655	-0.00240692	-0.000311816
578	-0.00613562	0.00302996		0.00125401	-0.00192897	-0.0020106	-0.0019064	-0.0004532
578.5	-0.00706744	0.00274072		-0.000948811	-0.00125329	-0.00156691	-0.000736694	-0.000287579
579	-0.00705453	0.00295771		-0.000484615	0.00097179	-0.00249515	0.000180029	-0.00102681
579.5	-0.005035	0.00482456		-0.00111761	-0.00114844	-0.00170703	-0.00134331	-0.000792521
580	-0.00790125	0.00390577		-0.000442416	-0.00140474	-0.00197557	0.00136606	-0.000400686
580.5	-0.00890646	0.00576798		-0.000324257	0.000866943	-0.00170411	0.000460214	-0.000311816
581	-0.00613881	0.00280355		-0.00181812	-0.00173093	-0.00157567	-0.000200806	-0.00062286
581.5	-0.0062833	0.00415166		-0.000509935	-0.00248815	-0.00138302	-0.000834623	-0.000735967
582	-0.00528773	0.00758132		0.000359378	-0.000787305	-0.00157567	0.00030244	-0.0004532
582.5	-0.00688525	0.00244033		-0.000248297	-0.00168433	-0.00162821	-0.000543557	-0.000424923
583	-0.00493323	0.00405039		4.71001e-05	0.00132128	-0.00188508	-0.000222568	-0.000218907
583.5	-0.00527958	0.00435674		-0.000619654	-0.000764006	-0.00178876	-0.000875427	-0.000727888
584	-0.0050883	0.00268977		-0.000484615	-0.000600911	-0.00219158	0.000128344	-0.000554188
584.5	-0.00469932	0.00587662		0.000367817	-7.66776e-05	-0.00128085	-0.000353139	-0.000206788
585	-0.00419246	0.004936		-0.000104819	0.000400958	-0.00163697	0.00211956	-0.000719809
585.5	-0.00613904	0.00351981		-0.000307377	-0.000775656	-0.00151437	-0.000829182	-0.000671335
586	-0.0063055	0.00289273		0.000519736	-0.00118339	-0.00152313	-0.000864546	-6.94439e-05
586.5	-0.00682283	0.00223198		-0.000433976	-0.00178917	-0.00206606	8.20999e-05	-0.000679414
587	-0.00479599	0.00429327		-0.000788453	-0.00117174	-0.00145599	-0.000309615	-0.000808679
587.5	-0.0051192	0.00548968		0.000705415	-0.000274721	-0.00149102	-0.00140859	-0.000315856
588	-0.0065812	0.00229931		0.000426897	-0.000437816	-0.00161946	-0.000562598	-0.00036837
588.5	-0.00616878	0.0039268		-0.00109229	-0.002593	-0.00151145	-0.00244229	0.000112335
589	-0.00831446	0.00411858		-0.000433976	-0.0010203	-0.00146475	-0.000426586	-0.000400686
589.5	-0.00500324	0.00581133		-0.000543695	-0.00272115	-0.00189968	-0.000162722	-0.00053803
590	-0.00574368	0.00417315		0.000317178	-0.00134649	-0.00184422	0.000103862	-0.000445121
590.5	-0.00528986	0.0029042		6.398e-05	-0.000286371	-0.00172746	-0.00200433	-0.000586504
591	-0.00523058	0.00367391		-0.000737813	-0.000740707	-0.00147934	0.000139225	-0.00053803
591.5	-0.00670173	0.00174926		-0.000484615	-0.00160278	-0.00106485	-0.00209954	-0.000634979
592	-0.00656605	0.00629969		-0.000670294	-0.000787305	-0.00175373	0.00176049	-0.000849074
592.5	-0.00466554	0.00526382		0.000435337	-0.000426167	-0.0012721	-0.000676849	-0.000651137
593	-0.0076574	0.00280191		-0.000670294	-0.00149793	-0.00141221	-0.00057892	-0.000768284
593.5	-0.00623951	0.00279138		0.000190579	-0.000367919	-0.00167492	-4.30313e-05	-0.000744046
594	-0.00508436	0.00419		-0.000290497	-0.00110185	-0.00168951	-0.000957034	-0.000311816
594.5	-0.00348118	0.00653329		-1.19794e-05	-0.0010669	-0.00140929	0.000258916	-0.000340093
595	-0.00570212	0.0029314		7.24199e-05	1.65195e-05	-0.00141513	0.00306077	-0.000687493
595.5	-0.00802064	0.00791645		8.08599e-05	-0.000461116	-0.00132464	0.00100154	-0.000497635
596	-0.00666744	0.00295602		0.000215899	-0.00161443	-0.0019493	-0.00278232	-0.000291618
596.5	-0.00488543	0.00512247		-3.72991e-05	-0.000507714	-0.00154648	-0.000548997	-0.000433002
597	-0.00650779	0.00347738		0.000756054	-0.00236001	-0.00175373	-0.000434747	-0.000663256
597.5	-0.00489765	0.00365065		0.000350938	-0.000484415	-0.00152313	-0.00247493	-0.000602663
598	-0.00499063	0.00482856		-2.88592e-05	6.3118e-05	-0.00178	-0.00172686	-0.000639018
598.5	-0.00741336	0.00399427		0.000604135	-0.000868853	-0.00129545	-0.00216754	-7.75229e-05
599	-0.00486129	0.00397853		-2.88592e-05	-0.00107855	-0.00132172	-0.000154561	-0.000295658
599.5	-0.00378938	0.00550623		-0.000619654	-0.000938751	-0.00169535	-0.00124538	-0.000348172
600	-0.00471488	0.00544603		0.000325618	-0.00197557	-0.00137718	0.000865531	-0.00027546
600.5	-0.00708427	0.00447465		0.000148379	-0.000554313	-0.00155232	0.00158096	-0.000946023
601	-0.00534922	0.00302954		9.77397e-05	-0.000146575	-0.00111739	-0.000918951	-0.000376449
601.5	-0.00487221	0.00278698		8.08599e-05	-0.00114844	-0.00169243	0.000588066	-0.000303737
602	-0.00652713	0.00238109		-0.000172338	-0.000903802	-0.00170994	0.00323759	-8.96415e-05
602.5	-0.00600935	0.00324804		-0.000459296	-0.000169875	-0.00118745	-0.000636045	-0.000570346
603	-0.00536031	0.00244997		0.000502856	-0.000123276	-0.00154648	0.00116476	-0.000485516
603.5	-0.00482843	0.00365408		0.000342498	-0.00134649	-0.00189968	-0.000589801	-0.000352211
604	-0.00583924	0.00330699		-0.000720933	-0.00116009	-0.00137718	-0.000127359	-0.000138116
604.5	-0.00858292	0.00687218		-0.000172338	-0.00287259	-0.00127502	0.00179041	-0.000206788
605	-0.00507628	0.00454742		-0.000704054	-0.000996999	-0.00144724	0.000275237	-0.000748086
605.5	-0.00452708	0.00345657		0.000477537	-0.000903802	-0.00111739	-0.00243413	-0.000768284
606	-0.00536985	0.00422018		-0.000661854	-0.00160278	-0.00149686	0.000272517	-2.50089e-05
606.5	-0.00433032	0.00432132		-0.000172338	-0.00307063	-0.00172162	0.00154015	-0.000372409
607	-0.00369532	0.00513702		-0.000113258	-0.00220856	-0.00155816	0.00210324	-0.00053803
607.5	-0.00651547	0.00579411		-0.000459296	-0.00162608	-0.00151145	-0.00133787	-8.5602e-05
608	-0.00619364	0.00252001		-0.000400216	0.000529104	-0.00124583	-0.000336818	-0.000598623
608.5	-0.00553539	0.00401483		0.000469097	-0.00117174	-0.00122831	-0.000385782	-0.000424923
609	-0.0052063	0.00471581		-2.88592e-05	-0.00128824	-0.00132172	-0.00194176	4.77027e-05
609.5	-0.00552886	0.00266125		-0.000889732	-0.000694108	-0.0012721	-0.00220563	-0.000340093
610	-0.00580219	0.00322986		-0.000982571	-0.00145133	-0.00185006	-0.000440187	1.53864e-05
610.5	-0.0055132	0.00228369		0.000173699	-0.000915451	-0.00145307	-0.000184484	-0.00036433
611	-0.0053159	0.00251111		6.398e-05	-0.00212701	-0.00107069	0.000177309	-0.000764244
611.5	-0.00556363	0.00367239		0.000477537	-8.83272e-05	-0.00112615	-0.00114473	-0.000481477
612	-0.00634389	0.00216092		-0.000763133	1.65195e-05	-0.0013188	0.00143134	-0.000226986
612.5	-0.0018067	0.0077842		-9.63786e-05	-0.0010203	-0.00137426	0.00127629	-0.000388567
613	-0.00615841	0.00282604		0.000350938	0.000237863	-0.000997712	0.000267077	-0.000598623
613.5	-0.00774775	0.00536628		-0.000130138	-0.000542663	-0.00126918	0.000645191	-0.000214867
614	-0.00565445	0.00265485		0.000595696	-0.00126494	-0.00133923	-0.00125354	-0.00027546
614.5	-0.00399934	0.00476501		8.92998e-05	-0.000822254	-0.00135675	0.000365006	-0.000198709
615	-0.00701641	0.00558919		-0.00117669	-0.00138144	-0.000913061	-0.000238889	-0.00044916
615.5	-0.00622751	0.00269529		0.000629455	0.000202914	-0.00151729	-0.000663247	-0.00107125
616	-0.00283364	0.00722614		-0.000687174	0.000820344	-0.00128085	0.000702316	-0.00036837
616.5	-0.00675025	0.00288293		0.000131499	-0.00191732	-0.00118745	0.000563583	-0.000946023
617	-0.00598846	0.0015657		-0.000636534	0.000179614	-0.000556945	-2.12694e-05	-0.000214867
617.5	-0.00584782	0.00429754		0.000874213	-0.000670809	-0.00154356	0.000286118	4.36632e-05
618	-0.00515085	0.00492654		-0.000391776	-0.00208042	-0.00165156	-0.000415705	-0.000376449
618.5	-0.00488615	0.00228896		0.000393137	-0.00241825	-0.00117869	0.00193731	-0.000352211
619	-0.00473574	0.0037758		-0.000763133	-0.00064751	-0.00106485	0.00063431	-0.000473397
619.5	-0.00594692	0.00253798		-0.000332697	-0.000752356	-0.00155524	0.000702316	-0.000719809
620	-0.00751826	0.00405916		0.000629455	-0.000449466	-0.00122247	-0.000671408	-0.000671335
620.5	-0.00474798	0.00215103		-0.000442416	-0.00352497	-0.000866357	0.00150207	-0.000865232
621	-0.00498179	0.00246932		-7.94989e-05	-0.00112514	-0.00146183	-0.00107128	-0.00036837
621.5	-0.00432261	0.00378562		-0.000332697	-0.00136979	-0.00120788	0.000963459	-0.000295658
622	-0.00690663	0.00495086		-0.000915052	-0.00154453	-0.00135967	-0.000165442	-0.000558228
622.5	-0.00493708	0.00206192		-0.000265177	-0.00188237	-0.00129545	-0.00169966	-0.000533991
623	-0.00580548	0.0017516		-0.000509935	-0.00129989	-0.000895547	0.00280235	-0.000125997
623.5	-0.00570053	0.00462668		0.00111053	-0.00155618	-0.00126334	0.00147759	-0.000113879
624	-0.00537754	0.00236874		-0.000788453	-0.00160278	-0.00155524	-1.31086e-05	-4.11671e-05
624.5	-0.00496378	0.00279041		-0.000830652	-0.00174258	-0.00126626	-0.00199617	-0.000243144
625	-0.00301724	0.007566		0.000283418	-0.00107855	-0.00143848	0.000596226	-5.32857e-05
625.5	-0.00430801	0.00243453		0.000359377	-0.000519364	-0.00130129	0.000822007	-0.0004532
626	-0.00717198	0.00401833		-0.000273617	-0.00308228	-0.000495646	-0.000423866	-0.000445121
626.5	-0.00532556	0.00265382		0.000604135	0.00063395	-0.00112323	0.000245315	-9.36811e-05
627	-0.0063711	0.00323144		0.000485976	-0.0009504	-0.000918899	0.00230998	-0.000356251
627.5	-0.00360673	0.00485631		-0.000147018	-0.00140474	-0.00104442	-0.00047283	-0.000554188
628	-0.00688354	0.00305177		0.000747614	-0.000927101	-0.00140053	0.00112123	-0.000267381
628.5	-0.00471424	0.00216133		0.000688535	-0.00136979	-0.00177708	0.000471095	-0.000570346
629	-0.00761296	0.00510807		-0.000813772	-0.000798955	-0.00111447	0.00357218	-0.000319895
629.5	-0.00460391	0.00302663		-5.4179e-05	-0.000496065	-0.00145891	-0.000304175	0.000132533
630	-0.00591274	0.00217864		0.000418457	-0.00195227	-0.00126334	0.00227462	-0.000590544
630.5	-0.00247765	0.00700062		0.000367817	-0.00178917	-0.00097436	0.000264356	-0.000283539
631	-0.00510358	0.00232795		-0.000628094	-0.00169598	-0.00154648	-0.00139499	-0.0008006
631.5	-0.00395143	0.00448037		-0.000189218	8.64173e-05	-0.00172746	-4.57515e-05	3.26778e-06
632	-0.00550951	0.00213219		5.55401e-05	8.64173e-05	-0.00118161	0.00264457	-0.000574386
632.5	-0.00355609	0.00630193		-0.000881292	0.000750447	-0.00114366	-0.000929832	-1.28904e-05
633	-0.00479093	0.00234831		-0.000771573	-0.000263072	-0.00102982	-0.000723093	-0.000513793
633.5	-0.00534401	0.00568182		-0.000619654	-0.000764006	-0.00126042	-0.000831903	-0.000744046
634	-0.00448757	0.00355212		-0.000417096	-0.000927101	-0.000729165	0.00111307	-0.000210828
634.5	-0.00605933	0.00266226		-0.000881292	-0.000577612	-0.0011962	9.57012e-05	-0.000295658
635	-0.00511901	0.00365554		-0.000459296	-0.00064751	-0.00142388	-0.000725813	-0.000420884
635.5	-0.00411934	0.00291808		0.000730734	-0.000239773	-0.000977279	0.000248035	-0.00036433
636	-0.00305541	0.00428737		-0.000467735	-0.00281434	-0.000965603	-0.00199889	-0.000788481
636.5	-0.00351376	0.00583104		0.000156819	0.000167965	-0.0010882	-0.000320496	-0.000602663
637	-0.0043628	0.00193697		-0.000931932	-0.000764006	-0.00119912	-0.000989677	-0.00018659
637.5	-0.00451008	0.00472893		-3.53942e-06	-0.00275609	-0.00151437	0.000650631	-0.000194669
638	-0.00525871	0.00260468		-5.4179e-05	-0.00231341	-0.00178	0.00162448	0.000229482
638.5	-0.00714993	0.00310251		-0.000290497	-0.0010203	-0.00149394	-0.00176223	-0.000295658
639	-0.00688339	0.00333425		0.000190579	-0.000472765	-0.00128669	-0.000336818	-6.94439e-05
639.5	-0.00262369	0.00626122		-0.000974131	-0.000263072	-0.000816735	-0.00187376	-0.000457239
640	-0.00500081	0.00233885		-0.000374896	-0.00201052	-0.00083133	0.00230998	-0.000497635
640.5	-0.00220657	0.0055355		0.000891093	-0.00183577	-0.00142096	0.000182749	-0.000517832
641	-0.00604206	0.00282097		0.000359378	-0.000775656	-0.00112615	-8.3835e-05	-1.69299e-05
641.5	-0.00465829	0.00544365		3.86603e-05	-0.000810605	-0.000986036	-0.00267351	-0.000420884
642	-0.00524994	0.00277136		-0.000138578	-0.000600911	-0.00104733	8.75405e-05	-7.34834e-05
642.5	-0.0040065	0.00744333		-0.000163898	-0.000391218	-0.00142388	0.00193187	-0.000255263
643	-0.00313782	0.00387368		-0.000366456	-6.5028e-05	-0.000869276	-0.000453789	-0.0004532
643.5	-0.00464777	0.00199929		-0.000256737	-0.000437816	-0.0011962	-0.00200977	-0.000529951
644	-0.00254652	0.00474239		5.55401e-05	-0.000158225	-0.00077295	0.00240247	-0.000408765
644.5	-0.00446414	0.00210213		-0.000315817	-0.000868853	-0.00117869	0.000819287	-0.000109839
645	-0.00530452	0.00252725		-7.94988e-05	-0.000938751	-0.00123999	0.000114743	-0.000194669
645.5	-0.00438876	0.00348342		0.000131499	7.47677e-05	-0.0015961	-0.00188464	-0.000327974
646	-0.00522296	0.00222506		0.00122869	-0.000461116	-0.000495646	0.00163808	-0.00044916
646.5	-0.00302747	0.00412535		-0.000417096	-0.00125329	-0.00153772	-0.000236169	-0.000598623
647	-0.00494821	0.00225541		0.00150721	-0.00145133	-0.00137426	-0.000105597	-0.000142156
647.5	-0.00354306	0.00363992		-0.00101633	-0.00224351	-0.000843006	-0.000845504	-5.32857e-05
648	-0.00520484	0.0058762		0.000283418	-0.000729057	-0.000732084	-0.00117737	0.000193126
648.5	-0.00278929	0.00493527		0.000536616	-0.0009504	-0.00129253	-0.000279693	-0.00036837
649	-0.00488427	0.0020569		0.000258098	-0.00125329	-0.000726246	0.000615268	-0.000380488
649.5	-0.00236294	0.00557878		0.000646335	-0.00156783	-0.000980198	0.00168432	-7.75229e-05
650	-0.00421251	0.00332864		-0.000796893	-0.00105525	-0.00138886	0.00331103	-0.000461279
650.5	-0.0047638	0.00383571		-0.000189218	6.3118e-05	-0.00155524	-0.000869986	-0.000344132
651	-0.00298849	0.00282541		-0.000366456	0.000668899	-0.00141805	-0.00204785	-2.5009e-05
651.5	-0.00425535	0.00361216		-0.00112605	-0.000239773	-0.00144724	0.00222293	-0.000392607
652	-0.0035529	0.00414096		-0.000315817	-0.000274721	-0.000953927	0.00207876	-0.000327974
652.5	-0.0041223	0.00336233		-6.26189e-05	-0.000239773	-0.000863438	0.00130349	-0.000150235
653	-0.00355608	0.00361652		-0.000138578	-0.00142804	-0.000624082	0.00166256	-0.000630939
653.5	-0.00496525	0.00269173		0.000139939	0.000866943	-0.00141805	-0.00156093	-0.000695572
654	-0.00329676	0.00403219		-0.000991011	-0.000682459	-0.000708732	0.000808406	-0.000392607
654.5	-0.006305	0.00471685		-0.000509935	-0.000857203	-0.0016574	-0.00274424	-0.000655177
655	-0.00619336	0.0026891		0.000359378	-0.00154453	-0.00130712	0.0016544	2.7505e-05
655.5	-0.00389389	0.00391233		-0.000239857	-0.000263072	-0.0010269	0.00250312	-0.000412804
656	-0.00543744	0.00294402		-0.00103321	0.000226213	-0.00103274	-0.000774777	-0.00036029
656.5	-0.00341141	0.00431137		-0.000872852	-0.0009737	-0.00116409	-0.0015174	-0.000319895
657	-0.00314092	0.0064011		-0.000400216	0.000214563	-0.000843006	0.000435732	-0.000336053
657.5	-0.00528326	0.00272473		0.00011462	0.000109717	-0.00101231	-0.00105768	-0.000158314
658	-0.00556538	0.00646785		-0.000628094	-0.00103195	-0.00131004	-0.00157181	-0.000327974
658.5	-0.0051911	0.00210553		0.000764494	1.65195e-05	-0.000828411	-0.00271159	-0.000206788
659	-0.00503806	0.00156983		-0.00109229	-0.000496065	-0.000962684	-7.56742e-05	-0.000671335
659.5	-0.00398169	0.00389172		0.000680095	-0.00134649	-0.00120496	-3.75908e-05	-0.000404725
660	-0.00381668	0.00359708		-0.000535255	-0.0011135	-0.00146767	-0.000772057	9.61771e-05
660.5	-0.00432922	0.00211307		0.000384697	-0.00199887	-0.000717489	0.00171425	-0.000461279
661	-0.00506238	0.00419111		0.000528176	-0.0026396	-0.000965603	0.00247048	-0.000255263
661.5	-0.00443036	0.00371286		0.000393137	-0.00167268	-0.00113199	0.00197539	-6.54043e-05
662	-0.00398799	0.00279601		0.000131499	-0.00173093	-0.000822573	-0.000179044	-0.00062286
662.5	-0.00788992	0.00705378		-0.000231417	-0.00192897	-0.000670786	0.000656072	-0.00019063
663	-0.00504254	0.00225861		-0.000881292	-0.000600911	-0.00110863	-0.000100156	-5.32857e-05
663.5	-0.00515319	0.00239712		-0.000113258	0.00031941	-0.00108236	-0.000279693	-0.000291618
664	-0.00492777	0.00421308		0.000308738	-0.00181247	-0.000551107	0.000169148	-0.000251223
664.5	-0.00447171	0.00430721		0.000224339	-0.000449466	-0.0011495	-0.000665968	-0.000760205
665	-0.0040334	0.00363728		-0.000273617	-0.00162608	-0.00112907	-0.00165614	-0.000352211
665.5	-0.00303289	0.00299156		-0.000265177	-0.00201052	-0.00130712	4.12963e-05	-0.000235065
666	-0.00396668	0.0050834		0.000241218	0.000901892	-0.00080214	-7.56743e-05	-8.5602e-05
666.5	-0.003848	0.00351361		0.000224339	-0.00236001	-0.000749598	-0.000706771	-0.000372409
667	-0.00309157	0.00297551		-0.000813772	0.00094849	-0.000393482	0.00124637	-0.000247183
667.5	-0.00309866	0.00347526		5.55401e-05	-0.00117174	-0.0013188	0.000503738	-0.00062286
668	-0.00264974	0.00384119		-0.000484615	-0.00209206	-0.000951008	-0.00163165	-0.000210828
668.5	-0.00367487	0.00353535		-0.000636534	-0.000344619	-0.000875114	-0.000720372	1.53864e-05
669	-0.00580214	0.00430183		-0.000155458	0.000680549	-0.000702894	-0.00091351	-0.000198709
669.5	-0.00479795	0.0033722		0.000224339	-0.000798955	-0.00112907	-0.000660527	1.53864e-05
670	-0.005784	0.00474889		-0.00107541	-0.000624211	-0.000594892	0.00180946	-0.000380488
670.5	-0.00582867	0.00324701		-0.000552135	-0.000798955	-0.000994793	7.39392e-05	-0.000501674
671	-0.00331975	0.00443849		-0.000189218	-0.00138144	-0.00106193	0.00463579	-0.000295658
671.5	-0.00444434	0.00188685		-2.88592e-05	-0.000903802	-0.00129837	0.000672393	-0.000121958
672	-0.00598214	0.00391015		-8.79387e-05	-0.000996999	-0.000641596	-0.000342258	-0.000469358
672.5	-0.00482842	0.00332905		-8.79387e-05	-0.00117174	-0.000930575	0.00120284	-0.000226986
673	-0.00607568	0.00261864		-0.000644974	-0.00136979	-0.000948089	-0.000407544	-0.000469358
673.5	-0.00313446	0.00264038		0.000857333	-0.000298021	-0.00117285	-0.000739414	-0.0004532
674	-0.00285716	0.00502356		-0.000113258	-6.77983e-06	-0.00140053	-0.00138139	-0.000554188
674.5	-0.00258934	0.00384332		-0.000374896	-0.00171928	-0.000965603	0.000427571	-0.000546109
675	-0.00205502	0.0056056		-9.63786e-05	-0.00117174	-0.000527755	0.00118652	-0.000166393
675.5	-0.00361984	0.0027033		-7.94988e-05	-0.000857203	-0.000816735	-0.00141404	-0.000251223
676	-0.00423931	0.00353611		-0.000493055	-0.00169598	-0.000988955	-0.00192816	-0.000420884
676.5	-0.00352374	0.00279573		0.000587256	-0.00149793	-0.000667866	-4.9479e-06	-0.000311816
677	-0.00279045	0.00524096		-0.000341137	-0.00125329	-0.000536512	0.000838328	3.55841e-05
677.5	-0.00512162	0.0029736		-0.000332697	-0.0025697	-0.000676623	0.000873692	-0.000174472
678	-0.00358563	0.00266913		-0.000265177	-0.00125329	-0.00110863	0.000794804	-0.0004532
678.5	-0.00376816	0.00320847		-0.00131173	-0.000239773	-0.00160194	0.00182034	-5.73252e-05
679	-0.00334377	0.00383828		9.77397e-05	-0.00199887	-0.0014268	0.000286118	-0.000231025
679.5	-0.00408007	0.00461337		-0.000206098	-0.00220856	-0.000988955	0.000998823	-0.000206788
680	-0.00383005	0.00268422		-0.000628094	-0.000600911	-0.000980198	0.00240519	-0.000384528
680.5	-0.0044015	0.00169815		0.00011462	-0.000822254	-0.000632839	-0.000189925	-0.000404725
681	-0.00461645	0.00174771		-0.000872852	-0.0009737	-0.00127502	0.00228006	5.17422e-05
681.5	-0.00559221	0.00497212		-0.000121698	0.000284461	-0.000583216	-2.22774e-06	-0.000158314
682	-0.00279271	0.00335731		5.55401e-05	-0.0010203	-0.000880952	-0.000951593	-0.000590544
682.5	-0.00438301	0.00288791		-0.000813773	0.000808695	-0.00088679	-0.00193088	-0.000130037
683	-0.00181354	0.00610127		0.000274978	-0.00217361	-0.000662029	-0.00069589	-0.000178511
683.5	-0.00329451	0.00350351		-3.53942e-06	-0.00195227	-0.000962684	-0.00123994	-0.000352211
684	-0.00245746	0.0052001		0.000570376	-0.00196392	-0.000565702	-0.00124266	-0.000428963
684.5	-0.00461262	0.00539417		2.17804e-05	0.00143778	-0.000898466	-0.00108489	-0.000323935
685	-0.0028389	0.00230625		-2.04193e-05	-0.000507714	-0.00119912	0.00111851	-0.000550149
685.5	-0.00298734	0.00402747		0.000215899	-0.000298021	-0.000717489	0.00101242	-0.000356251
686	-0.00253222	0.00486704		-2.88592e-05	-0.00190567	-0.00129253	-0.00175951	-0.000231025
686.5	-0.00138283	0.00644636		-2.04193e-05	-0.000903802	-0.000603649	0.000392208	-6.94439e-05
687	-0.00250705	0.00357978		0.000131499	-0.00227846	-0.000664948	0.00113756	-5.73252e-05
687.5	-0.0034526	0.0023851		0.00127089	-0.00191732	-0.000880953	0.00116204	0.000197166
688	-0.00409483	0.00172087		-0.000400216	-0.000985349	-0.00111447	-0.000263371	-0.000271421
688.5	-0.00460629	0.00242049		-0.000341137	-0.000787305	-0.00157567	-0.00256198	-0.000166393
689	-0.00443833	0.003105		4.71001e-05	-0.000239773	-0.00116118	-0.000831903	-0.000489556
689.5	-0.00124509	0.007724		-0.000830652	-0.00171928	-0.000565702	-0.00136779	-1.69299e-05
690	-0.00371725	0.00215198		0.000426897	0.000179614	-0.000396401	-2.12694e-05	0.000152731
690.5	-0.0036157	0.00120869		-0.000619654	0.000167965	-0.000840087	-0.00189824	6.79004e-05
691	-0.00200875	0.00484175		0.000224339	-0.00133484	-0.00120788	-0.00192544	-0.000267381
691.5	-0.00342925	0.00226233		0.00122869	-0.00147463	-0.000624082	0.000258916	-0.000162353
692	-0.0034091	0.00457296		-0.000585894	-0.000659159	-0.000521917	0.000245315	-0.000517832
692.5	-0.00404936	0.0031662		0.000587256	-0.000717408	-0.00141805	0.000169148	-0.000214867
693	-0.00508808	0.00259229		-0.000189218	0.000354359	-0.00091598	8.65337e-06	-0.000198709
693.5	-0.00255983	0.00462511		0.000595696	-0.000985349	-0.000895547	-0.000105597	0.000132533
694	-0.0044569	0.00193247		0.00010618	-0.0009737	-0.000997712	-0.000429306	-0.000206788
694.5	-0.00384564	0.00259136		0.000241219	-0.000344619	-0.000767112	-0.000317776	-0.000558228
695	-0.00366044	0.00219063		0.000317178	-0.000181524	5.8116e-07	-0.00187376	-0.000247183
695.5	-0.0021125	0.00460018		-0.000552135	-0.00032132	-0.000740841	-0.000440187	-2.90485e-05
696	-0.00436516	0.00253504		-0.000383336	0.000529104	-0.000443105	-0.00176223	-0.000109839
696.5	-0.00440615	0.00196964		-0.000282057	-0.000402867	-0.000758355	-3.75908e-05	-0.000594583
697	-0.00351648	0.00305491		0.000916413	-0.00185907	-0.000580297	-0.00212674	-0.00054207
697.5	-0.00357473	0.00275179		-0.000459296	-0.00153288	-0.00057154	0.000653352	-0.000529951
698	-0.00367889	0.00192123		-0.000670294	-0.000985349	-0.000965603	0.00030788	-0.000198709
698.5	-0.00299228	0.00448522		0.00010618	-0.000391218	-0.000606568	0.00119468	-0.000202749
699	-0.00291845	0.00456869		0.000300298	-0.00154453	-0.000854682	0.00294652	-0.000469358
699.5	-0.00430639	0.00189034		9.77398e-05	-0.00131154	-0.000883871	2.76951e-05	-0.000319895
700	-0.00330621	0.00297926		-0.000315817	0.000121366	-0.000475213	0.00314238	-0.000812718
700.5	-0.00448576	0.00189335		-0.000839092	0.000552403	-0.000273803	-0.00138139	-0.00010176
701	-0.00447204	0.00169644		8.92998e-05	-0.000204824	-0.000113259	0.00229638	-2.5009e-05
701.5	-0.0046679	0.00187474		0.000528176	-0.00063586	-0.000822573	-0.00207233	-0.000388567
702	-0.00286814	0.00529621		0.000131499	-0.000542663	-0.000790464	-0.0012345	-0.0002795
702.5	-0.00404326	0.00239228		-0.000560575	-0.00209206	-0.000586135	-0.00107944	-4.52067e-05
703	-0.00610858	0.00385522		-0.000290497	1.65195e-05	-0.000994793	0.000362285	-0.000295658
703.5	-0.00357056	0.00343655		-0.000493055	-0.000810605	-6.65555e-05	-0.000500033	-0.000643058
704	-0.00303106	0.00249042		-1.19794e-05	0.000599001	-0.000828411	-0.000755736	-8.5602e-05
704.5	-0.00342903	0.00361994		-0.000231417	-0.000426167	-0.000346778	-0.00172414	-7.75229e-05
705	-0.00420231	0.00464153		-0.000476175	-0.00176587	-0.00057154	-0.00014368	-0.000396646
705.5	-0.00426137	0.00197147		0.000300298	-0.000787305	-0.000536512	-0.00184655	-0.000485516
706	-0.00239437	0.00514005		-0.00105009	-0.00063586	-0.000618244	0.000590786	7.59794e-05
706.5	-0.00139409	0.00484994		-0.000147018	-0.00117174	-0.000437267	0.00130349	-0.000465318
707	-0.00514896	0.00259168		-0.000535255	-0.00224351	-0.000644515	0.000112023	-0.000295658
707.5	-0.00284869	0.00215279		-0.000484615	-0.00143969	-0.000644515	-6.75136e-05	-0.000554188
708	-0.00232187	0.00436892		-0.000991011	-1.84294e-05	-0.000726246	-0.00221651	-8.15625e-05
708.5	-0.00477222	0.00170304		-8.79387e-05	-0.000484415	-0.00100939	0.00192915	-0.000271421
709	-0.00342439	0.00454166		0.000274978	-0.000379568	-0.000489808	0.00227734	9.21376e-05
709.5	-0.00306121	0.00452249		-0.000113258	-0.000554313	-0.000676623	7.12189e-05	-5.32857e-05
710	-0.00226726	0.00536296		-0.000442416	0.000773746	-0.000323426	0.00156463	3.26778e-06
710.5	-0.00456096	0.00226235		0.000325618	0.000400958	-0.000843006	-0.000111038	1.53864e-05
711	-0.00368755	0.00224474		-0.000476175	-0.000752356	-0.000670785	-0.00141676	-0.000485516
711.5	-0.00548244	0.00710025		0.000604135	-0.000857203	-0.000440186	-0.00194176	-0.000125997
712	-0.00033442	0.00863197		-0.000712493	-0.0009504	-0.000895547	0.00101242	0.000225442
712.5	-0.00345043	0.00282261		0.000460657	-0.000600911	-0.000565702	-0.000377622	-0.000251223
713	-0.00156326	0.00387941		9.77397e-05	-0.00189402	-0.000539431	0.000563583	-0.000117918
713.5	-0.00311512	0.00233797		0.000528176	0.00232315	-0.000676623	-4.57515e-05	-0.000218907
714	-0.00233072	0.00462862		0.000393137	-7.66776e-05	-0.00107361	-0.00176767	-0.000639018
714.5	-0.0028806	0.00262502		-0.000602774	-0.00163773	-0.000381806	0.00168432	-0.00036837
715	-0.00318937	0.00230935		0.000376257	-0.00195227	-0.000565702	0.000253475	-0.000263342
715.5	-0.0027514	0.00516275		0.000165259	-0.00222021	-0.00011034	0.000335083	-0.000170432
716	-0.00498797	0.00245797		-1.19794e-05	0.000249512	-0.000761274	0.00030516	-0.000198709
716.5	-0.00411937	0.00283778		-0.00101633	0.000191264	-0.000670786	-0.00145484	-0.000303737
717	-0.00229229	0.0038895		-0.000661854	-0.00126494	-0.000413915	-0.000154561	-5.73252e-05
717.5	-0.00243995	0.00385029		-0.000653414	8.64173e-05	-0.000434348	0.000925376	-0.000719809
718	-0.00292481	0.00416413		-0.000569015	-0.00232506	-0.000589054	-0.000116478	-0.00036029
718.5	-0.00253356	0.00458854		0.000452217	-0.000239773	-0.000577378	0.00218757	-0.000287579
719	-0.00324077	0.00336867		-0.000957252	0.000284461	-0.000746679	0.00130349	-0.000408765
719.5	-0.00179083	0.00557674		-0.000425536	0.000773746	-0.000527755	0.00155647	-0.000287579
720	-0.00477267	0.00256354		0.000207459	-0.000111627	-0.000308831	-0.000573479	-0.0002795
720.5	-0.00340499	0.00279117		-0.000315817	0.000133016	-0.000580297	-0.000856385	-7.7175e-07
721	-0.00203001	0.00580905		-0.000265177	-0.00122999	-0.00028256	0.00138238	-0.000206788
721.5	-0.00316902	0.00321299		-0.000366456	0.000715498	-0.000402239	0.000220832	7.30732e-06
722	-0.00185056	0.0025683		-0.000442416	0.000622301	-0.000133692	-0.000116478	0.000132533
722.5	-0.00171335	0.00567242		-0.000341137	-0.000752356	-0.000393482	-0.000744855	-2.5009e-05
723	-0.00402857	0.00358615		0.000452217	-0.00150958	-0.000816735	4.40165e-05	-0.000505714
723.5	-0.00526687	0.00448399		0.000308738	-0.000298021	-0.000393482	-0.000342258	-0.000243144
724	-0.00240752	0.00433819		0.000545056	-0.0010669	-0.00116409	-0.000285133	0.00015677
724.5	-0.00275871	0.00195679		0.000561936	-0.0009737	-0.000641596	7.1219e-05	-0.000109839
725	-0.00080154	0.0076367		-0.000307377	-0.000938751	-0.000927656	-0.00108489	-4.11671e-05
725.5	-0.000945415	0.00518973		3.86602e-05	-0.000414517	-0.000326345	0.000218112	-0.000247183
726	-0.000978723	0.00681533		-0.000661854	-0.000298021	-0.000603649	0.00290027	1.13469e-05
Figure 5b
Time (ms)	Mean_normalized current_Wild-type	SD_normalized current_Wild-type		Normalized current_mutant_trace 1	Normalized current_mutant_trace 2	Normalized current_mutant_trace 3	Normalized current_mutant_trace 4	Normalized current_mutant_trace 5
0	-0.000604187	0.000417387		0.000221899	0.0031381	0.000511287	-0.00138766	0.000274476
50	-0.000548094	0.0013756		-0.00100184	0.00354169	6.62484e-05	-0.000260515	-0.000386253
100	-0.00102563	0.00245684		0.000949525	-0.00188431	0.000256979	0.0014885	-3.72586e-06
150	4.09333e-05	0.000832904		0.000684934	-0.0032296	-0.000378791	-0.00329215	-0.000142827
200	0.000524267	0.00215103		0.000618786	-0.000718395	-0.00082383	0.00106097	-3.85011e-05
250	-0.000696285	0.0014859		0.000387268	-9.06494e-07	0.000511287	-0.00224274	0.000204925
300	-0.00041208	0.00134307		-0.000307284	4.39365e-05	0.000574864	0.00164397	0.000587453
350	-0.000238616	0.00163182		0.00111489	-0.00448521	-0.000442368	0.00121644	-0.000490579
400	-0.00140312	0.00190351		0.000618786	0.0012547	-0.000315214	-0.000610318	0.00135251
450	-0.000296116	0.0011162		0.000122677	-0.00130135	0.000193402	-0.00111559	0.000761329
500	-0.000302285	0.000778987		0.000784155	0.00134438	0.000574864	-0.00103786	-7.32763e-05
550	5.26627e-05	0.00100976		0.00065186	-0.00479911	-0.000633099	0.000827764	-0.000281928
600	-0.000635656	0.00107002		-0.000935689	0.0018825	-0.000633099	0.0011387	0.0001006
650	0.000884813	0.00142585		-0.000737246	0.000312995	-0.000251637	0.000788897	0.000239701
700	-0.000392549	0.00162829		-0.000340358	0.00161344	-0.000505945	-0.000105046	-3.72586e-06
750	0.000479215	0.00153218		-0.000505728	-0.000852924	-0.000760253	0.000711163	-0.000351478
800	-3.98716e-05	0.000972676		0.000122677	0.00134438	6.62484e-05	0.00277112	-0.000351478
850	1.85593e-05	0.000921386		0.00108182	-0.000673552	-0.000315214	-0.00119332	-0.00111653
900	-0.000806466	0.00218948		0.000751082	-0.00049418	-0.000315214	-0.00352535	-0.000142827
950	0.00023218	0.00171622		-0.000803393	0.000492367	0.000129825	0.000439093	-0.000142827
1000	0.000718494	0.00138266		-0.000340358	-0.00148073	0.000129825	0.000205891	-0.000386253
1050	0.0003457	0.00138149		-0.000373432	-0.000359651	-0.000950984	0.000516827	-0.000455804
1100	0.000297434	0.0013752		0.000751082	-0.00457489	0.000193402	-0.00018278	0.000378802
1150	-0.000131224	0.00120106		-0.000935689	-0.00183947	2.67139e-06	-0.000299382	0.000448352
1200	0.000156135	0.000819345		-0.000770319	0.00165828	0.000384133	0.000322492	-0.000281928
1250	0.00152072	0.00328346		0.000387268	-4.57495e-05	0.00140137	0.0010221	0.000239701
1300	-9.45928e-06	0.00185396		-0.00027421	0.00112017	-6.09056e-05	0.00164397	0.000378802
1350	0.000770584	0.00169906		-4.26929e-05	-0.000449337	0.00044771	-0.000493717	-0.000316703
1400	-0.000316948	0.00152494		-0.00106798	-0.00242243	0.000256979	0.00152737	-0.00101221
1450	0.00013574	0.00154708		0.000916451	-0.00206368	6.62484e-05	-0.00259254	-7.32763e-05
1500	0.000638774	0.00202462		5.65289e-05	-0.00094261	-0.000124483	0.00156624	0.000204925
1550	0.000573276	0.000815316		-0.00027421	-0.00107714	0.00044771	-0.00232047	3.10494e-05
1600	-0.00032873	0.00184193		5.65289e-05	0.000895954	-0.000124483	0.000244758	-0.000247152
1650	-0.000244831	0.00134131		0.000453416	-0.00143588	-0.000569522	0.000827764	0.000204925
1700	9.53148e-05	0.000996809		0.000221899	0.00416949	6.62484e-05	0.00226585	-0.000351478
1750	0.000605502	0.00168268		0.000684934	-0.000718395	-0.000696676	-0.000415983	0.000657003
1800	0.000302278	0.00167548		-0.000174989	-0.00273633	-0.000760253	-0.00115446	-0.000525354
1850	-8.89924e-05	0.00135805		5.65289e-05	-0.0013462	-0.00120529	-0.000804654	-0.000177602
1900	-0.000522692	0.00158737		0.000188825	8.87795e-05	6.62484e-05	-0.000688053	0.000657003
1950	9.48864e-06	0.00126086		-0.000538802	-0.000314808	-0.000696676	-0.00018278	-0.000490579
2000	0.000701802	0.00271081		-0.00123335	-0.00641346	6.62484e-05	-2.7312e-05	0.000135375
2050	-0.184785	0.119482		0.000122677	-0.403005	0.000256979	-0.00142653	3.10494e-05
2100	-0.756751	0.0930349		-0.744405	-0.779686	-0.848369	-0.000338249	0.000274476
2150	-0.932877	0.0647802		-0.990905	-0.898475	-1	-0.557887	-0.658786
2200	-0.974551	0.0455993		-1	-0.988117	-0.967449	-0.870767	-0.934205
2250	-0.973441	0.0290414		-0.991798	-1	-0.918749	-0.953981	-1
2300	-0.958528	0.0282263		-0.97149	-0.978475	-0.862229	-0.991993	-0.968007
2350	-0.939427	0.0482319		-0.957368	-0.948161	-0.805836	-1	-0.883607
2400	-0.917229	0.0688342		-0.935307	-0.924888	-0.751795	-0.969334	-0.792809
2450	-0.891265	0.0812414		-0.910998	-0.90417	-0.702269	-0.938784	-0.701003
2500	-0.864987	0.0953656		-0.887615	-0.880538	-0.657511	-0.907885	-0.619385
2550	-0.836503	0.102607		-0.874716	-0.855426	-0.614151	-0.875509	-0.548305
2600	-0.808653	0.111509		-0.859237	-0.832825	-0.57823	-0.843288	-0.486196
2650	-0.781886	0.11672		-0.840981	-0.81148	-0.544789	-0.819696	-0.436468
2700	-0.757173	0.120491		-0.826726	-0.788296	-0.513	-0.805509	-0.390634
2750	-0.731829	0.124648		-0.806981	-0.769911	-0.483373	-0.776631	-0.354468
2800	-0.708355	0.125054		-0.785251	-0.759148	-0.457243	-0.757469	-0.321988
2850	-0.688055	0.131253		-0.767292	-0.732511	-0.434292	-0.730262	-0.29448
2900	-0.667728	0.132352		-0.74791	-0.723633	-0.413311	-0.708769	-0.270868
2950	-0.645962	0.134253		-0.729257	-0.71583	-0.392967	-0.693727	-0.249551
3000	-0.627701	0.135377		-0.709975	-0.700897	-0.374847	-0.68024	-0.232476
3050	-0.608733	0.135049		-0.693471	-0.680449	-0.358381	-0.655599	-0.217001
3100	-0.592322	0.136237		-0.681068	-0.668969	-0.342614	-0.644522	-0.203265
3150	-0.575376	0.135804		-0.661984	-0.653005	-0.328245	-0.622678	-0.191233
3200	-0.560164	0.134077		-0.651335	-0.642422	-0.316039	-0.618286	-0.181183
3250	-0.546935	0.132881		-0.634765	-0.631973	-0.30326	-0.604139	-0.173463
3300	-0.531842	0.13304		-0.621899	-0.615382	-0.291816	-0.589758	-0.164317
3350	-0.517341	0.131849		-0.607313	-0.61861	-0.281453	-0.575221	-0.158405
3400	-0.503771	0.130778		-0.59372	-0.596278	-0.271535	-0.566088	-0.15145
3450	-0.492166	0.128002		-0.579465	-0.597758	-0.262761	-0.554894	-0.146303
3500	-0.480673	0.128753		-0.567492	-0.585561	-0.253797	-0.54269	-0.141261
3550	-0.468183	0.12646		-0.556776	-0.57713	-0.245659	-0.531768	-0.13754
3600	-0.45803	0.125023		-0.547152	-0.569866	-0.238602	-0.524578	-0.133297
3650	-0.448162	0.123795		-0.531309	-0.561929	-0.231418	-0.516105	-0.129854
3700	-0.438885	0.121844		-0.523372	-0.553274	-0.224806	-0.50907	-0.125925
3750	-0.428284	0.119191		-0.511796	-0.541077	-0.219211	-0.496788	-0.122865
3800	-0.42002	0.118731		-0.503825	-0.544754	-0.212408	-0.491696	-0.120117
3850	-0.411012	0.117707		-0.491885	-0.533812	-0.207195	-0.478015	-0.117579
3900	-0.402008	0.115029		-0.483815	-0.527758	-0.204334	-0.465383	-0.114936
3950	-0.395154	0.114198		-0.474323	-0.510494	-0.200901	-0.468337	-0.11358
4000	-0.386655	0.11342		-0.46192	-0.516009	-0.195242	-0.458154	-0.11198
4050	-0.379984	0.111835		-0.455768	-0.505696	-0.190919	-0.450303	-0.109546
4100	-0.373599	0.110519		-0.446905	-0.50296	-0.186532	-0.447582	-0.108537
4150	-0.367764	0.11068		-0.439	-0.491525	-0.18259	-0.435611	-0.106798
4200	-0.359848	0.108022		-0.429243	-0.483992	-0.178649	-0.431646	-0.105303
4250	-0.353789	0.107714		-0.42458	-0.479507	-0.174643	-0.424767	-0.104225
4300	-0.349148	0.106883		-0.415947	-0.474216	-0.170638	-0.41882	-0.10419
4350	-0.34437	0.107069		-0.411019	-0.465875	-0.167523	-0.420453	-0.10193
4400	-0.337026	0.104982		-0.403214	-0.461077	-0.164852	-0.415167	-0.101269
4450	-0.333246	0.103038		-0.395408	-0.460449	-0.160911	-0.408054	-0.100295
4500	-0.329303	0.104316		-0.38972	-0.454261	-0.157732	-0.40475	-0.0993565
4550	-0.323018	0.102556		-0.383932	-0.445337	-0.154362	-0.397754	-0.0988697
4600	-0.319315	0.100971		-0.377317	-0.44861	-0.151819	-0.3948	-0.0974787
4650	-0.314901	0.101494		-0.371959	-0.444844	-0.148386	-0.388465	-0.0962615
4700	-0.309576	0.0994977		-0.365146	-0.436861	-0.146034	-0.386794	-0.0956356
4750	-0.306295	0.0982736		-0.358068	-0.434261	-0.143554	-0.381935	-0.0949749
4800	-0.301907	0.098218		-0.355091	-0.43166	-0.141138	-0.381663	-0.0941055
4850	-0.297601	0.0952717		-0.34841	-0.419821	-0.139676	-0.380109	-0.0941055
4900	-0.293407	0.0946261		-0.343251	-0.422781	-0.137896	-0.372568	-0.0931318
4950	-0.289612	0.0937275		-0.339447	-0.416099	-0.135162	-0.371752	-0.0929927
5000	-0.287426	0.0938747		-0.334089	-0.408162	-0.133763	-0.3653	-0.0919146
5050	-0.284237	0.0922693		-0.327607	-0.41018	-0.131665	-0.360636	-0.0912887
5100	-0.279569	0.0898248		-0.324134	-0.40027	-0.128995	-0.361064	-0.0909757
5150	-0.276897	0.0899826		-0.320661	-0.396817	-0.127215	-0.359587	-0.0904193
5200	-0.273736	0.0891677		-0.316395	-0.39592	-0.126071	-0.357877	-0.0901411
5250	-0.269956	0.0885427		-0.309912	-0.396503	-0.123527	-0.349987	-0.0894456
5300	-0.266735	0.0863833		-0.30634	-0.39592	-0.122319	-0.351308	-0.0899325
5350	-0.264173	0.086074		-0.301809	-0.390225	-0.120603	-0.347149	-0.0894804
5400	-0.261107	0.0844935		-0.298469	-0.386323	-0.11895	-0.343651	-0.0891674
5450	-0.259459	0.084874		-0.294632	-0.382557	-0.117424	-0.348393	-0.0887501
5500	-0.258822	0.0854739		-0.2902	-0.378117	-0.11717	-0.338521	-0.0882632
5550	-0.254669	0.081982		-0.287124	-0.376637	-0.114627	-0.331525	-0.0878459
5600	-0.252433	0.0827125		-0.283354	-0.367086	-0.113419	-0.332419	-0.0872548
5650	-0.248631	0.0797406		-0.281006	-0.37018	-0.111702	-0.333196	-0.0867331
5700	-0.247292	0.0807414		-0.275945	-0.366189	-0.111448	-0.331214	-0.0869766
5750	-0.245568	0.0793027		-0.274193	-0.373453	-0.110303	-0.331136	-0.0870461
5800	-0.243557	0.0793128		-0.270455	-0.363543	-0.109159	-0.329387	-0.086142
5850	-0.241412	0.0791534		-0.266619	-0.360987	-0.107315	-0.324917	-0.086142
5900	-0.238166	0.0759907		-0.262848	-0.36148	-0.106362	-0.324878	-0.0854812
5950	-0.23673	0.0764413		-0.260632	-0.357265	-0.105154	-0.322002	-0.0858638
6000	-0.234733	0.075513		-0.258119	-0.35157	-0.103755	-0.320409	-0.0847509
6050	-0.233546	0.0753729		-0.256663	-0.356906	-0.102102	-0.316405	-0.0849596
6100	-0.230462	0.0733907		-0.253058	-0.347489	-0.102229	-0.320836	-0.0847509
6150	-0.228871	0.0733118		-0.250445	-0.342243	-0.101021	-0.318699	-0.084438
6200	-0.227443	0.0720582		-0.247039	-0.344799	-0.0994953	-0.317844	-0.0840554
6250	-0.226452	0.0728887		-0.243599	-0.338969	-0.0986053	-0.314268	-0.0840902
6300	-0.223387	0.0718658		-0.240887	-0.341974	-0.0974609	-0.313335	-0.0834643
6350	-0.22272	0.0704325		-0.239233	-0.341749	-0.0975245	-0.314151	-0.0838468
6400	-0.220063	0.0696679		-0.236852	-0.330001	-0.0963165	-0.308049	-0.0838468
6450	-0.218517	0.0679828		-0.233975	-0.331615	-0.0962529	-0.309176	-0.0832556
6500	-0.218316	0.0687778		-0.231494	-0.332198	-0.0949178	-0.307466	-0.0833599
6550	-0.215901	0.066603		-0.229774	-0.332377	-0.0939006	-0.303152	-0.0825601
6600	-0.214016	0.0660481		-0.226235	-0.323678	-0.0924383	-0.301986	-0.0828731
6650	-0.212545	0.0662695		-0.225805	-0.325068	-0.0922476	-0.302763	-0.082421
6700	-0.213184	0.0669485		-0.222763	-0.320539	-0.0918025	-0.302413	-0.0819342
6750	-0.21152	0.0657321		-0.221373	-0.319149	-0.0911668	-0.298488	-0.0822124
6800	-0.210162	0.0663389		-0.217438	-0.320494	-0.0902767	-0.297516	-0.0817255
6850	-0.207591	0.0633436		-0.217074	-0.318028	-0.0891323	-0.29841	-0.081343
6900	-0.206327	0.063234		-0.215453	-0.312826	-0.0886237	-0.293863	-0.0810995
6950	-0.204886	0.0625484		-0.213006	-0.314081	-0.0871614	-0.294096	-0.0809952
7000	-0.203906	0.0622495		-0.210161	-0.314126	-0.0870978	-0.292541	-0.0805084
7050	-0.203358	0.0625443		-0.208905	-0.31435	-0.0865892	-0.292541	-0.0804736
7100	-0.201906	0.0615011		-0.207979	-0.310628	-0.0853812	-0.292502	-0.0805779
7150	-0.200917	0.0615146		-0.204605	-0.307848	-0.0850634	-0.286283	-0.0800911
7200	-0.199411	0.0603919		-0.204407	-0.307176	-0.0852541	-0.287139	-0.0799867
7250	-0.199089	0.0615455		-0.202753	-0.30166	-0.0842369	-0.282397	-0.0804388
7300	-0.198655	0.0614278		-0.200868	-0.308476	-0.0834104	-0.286439	-0.0799172
7350	-0.197223	0.0603041		-0.201298	-0.304216	-0.0826474	-0.284807	-0.0797433
7400	-0.195353	0.0584071		-0.198486	-0.298297	-0.0822024	-0.284029	-0.0791521
7450	-0.193823	0.0580412		-0.196535	-0.293409	-0.0825203	-0.281658	-0.0788739
7500	-0.193039	0.0567475		-0.194617	-0.299552	-0.0812487	-0.279676	-0.0793608
7550	-0.193312	0.0581912		-0.195311	-0.29157	-0.080613	-0.281775	-0.0793608
7600	-0.191876	0.056465		-0.191938	-0.289732	-0.0794686	-0.279754	-0.0788044
7650	-0.190529	0.0552192		-0.190681	-0.294261	-0.079405	-0.277111	-0.0785957
7700	-0.189974	0.0562637		-0.18992	-0.290539	-0.0797229	-0.27921	-0.0774134
7750	-0.188685	0.0561577		-0.185885	-0.288341	-0.0792779	-0.276411	-0.0774829
7800	-0.1886	0.0577648		-0.187076	-0.287041	-0.0782606	-0.275323	-0.0780393
7850	-0.186876	0.0547927		-0.184926	-0.285651	-0.0776249	-0.27544	-0.0778307
7900	-0.187359	0.056637		-0.184397	-0.284126	-0.0781335	-0.279598	-0.0772743
7950	-0.185611	0.0544156		-0.182479	-0.28157	-0.077752	-0.274818	-0.077309
8000	-0.184744	0.0542551		-0.181056	-0.279373	-0.0774977	-0.27645	-0.0769265
8050	-0.18395	0.0543966		-0.181883	-0.28166	-0.0773705	-0.268638	-0.0766483
8100	-0.182987	0.0535713		-0.179303	-0.281615	-0.0764169	-0.272097	-0.076544
8150	-0.182884	0.0530085		-0.178708	-0.2787	-0.0759718	-0.27027	-0.0765788
8200	-0.180546	0.0515252		-0.176624	-0.276951	-0.0755268	-0.267511	-0.076544
8250	-0.180059	0.0519417		-0.17507	-0.276144	-0.0753361	-0.266617	-0.0760919
8300	-0.180993	0.0537025		-0.174607	-0.272243	-0.0755904	-0.269998	-0.076544
8350	-0.179277	0.0525158		-0.174375	-0.277893	-0.0749546	-0.26549	-0.0756051
8400	-0.178392	0.0510544		-0.172689	-0.265965	-0.0749546	-0.265645	-0.0760919
8450	-0.178186	0.0521632		-0.16948	-0.270135	-0.0741281	-0.267472	-0.0759876
8500	-0.177342	0.0512659		-0.169844	-0.263543	-0.0736195	-0.267122	-0.0751878
8550	-0.177762	0.0532527		-0.168257	-0.268072	-0.0740645	-0.264907	-0.0748748
8600	-0.175743	0.0501245		-0.167761	-0.267534	-0.0729202	-0.263585	-0.0745618
8650	-0.175428	0.0499001		-0.165776	-0.262736	-0.0729202	-0.26409	-0.0748052
8700	-0.174232	0.0482073		-0.165015	-0.261615	-0.0724115	-0.260942	-0.0740402
8750	-0.172318	0.0467443		-0.164122	-0.254171	-0.0720937	-0.26514	-0.074527
8800	-0.17368	0.0499128		-0.162535	-0.256413	-0.0724115	-0.263235	-0.0746314
8850	-0.172492	0.0492974		-0.161807	-0.262602	-0.0720937	-0.2569	-0.0739706
8900	-0.173171	0.0501506		-0.160087	-0.257803	-0.0720937	-0.257949	-0.0739011
8950	-0.172045	0.0491173		-0.159856	-0.258655	-0.0707585	-0.257017	-0.0734142
9000	-0.171047	0.0478314		-0.157078	-0.257041	-0.0706314	-0.257833	-0.0732056
9050	-0.169507	0.0472053		-0.156582	-0.255113	-0.0708857	-0.253285	-0.073136
9100	-0.170898	0.0480625		-0.156879	-0.252198	-0.0698685	-0.252353	-0.0732403
9150	-0.169956	0.0487072		-0.152646	-0.250001	-0.0703135	-0.251381	-0.0730665
9200	-0.168275	0.0458247		-0.152613	-0.247938	-0.0702499	-0.255345	-0.0727535
9250	-0.168446	0.047878		-0.151389	-0.249149	-0.0696141	-0.255306	-0.072371
9300	-0.168696	0.0476637		-0.148776	-0.2487	-0.0692963	-0.254218	-0.0727187
9350	-0.168755	0.0486207		-0.148776	-0.248341	-0.0692327	-0.252158	-0.0721623
9400	-0.167126	0.0475985		-0.147982	-0.247624	-0.0692327	-0.25278	-0.0719537
9450	-0.1676	0.0471137		-0.146196	-0.248655	-0.0691055	-0.253402	-0.0721971
9500	-0.165878	0.0457792		-0.145833	-0.242063	-0.0689148	-0.250059	-0.0718493
9550	-0.165216	0.0464047		-0.144344	-0.24296	-0.0688512	-0.25177	-0.0719884
9600	-0.166178	0.0484841		-0.143683	-0.24592	-0.0683426	-0.247028	-0.0719537
9650	-0.164181	0.0449425		-0.143054	-0.243498	-0.0681519	-0.249476	-0.0722319
9700	-0.164109	0.0446393		-0.141996	-0.239552	-0.0671982	-0.245901	-0.0717798
9750	-0.16462	0.047798		-0.141235	-0.243364	-0.0684062	-0.244696	-0.0705627
9800	-0.163079	0.044548		-0.140706	-0.234754	-0.0673254	-0.245823	-0.0707713
9850	-0.162707	0.0450672		-0.140541	-0.238028	-0.0676433	-0.243024	-0.0709104
9900	-0.162974	0.0447485		-0.139681	-0.238969	-0.067389	-0.243607	-0.0706322
9950	-0.161342	0.042923		-0.138821	-0.233768	-0.0676433	-0.244929	-0.0702845
10000	-0.161688	0.0434194		-0.138126	-0.231481	-0.0674525	-0.244579	-0.0700063
10050	-0.161829	0.0443859		-0.138457	-0.238297	-0.0669439	-0.242675	-0.0705627
10100	-0.16056	0.0423466		-0.1373	-0.237803	-0.0662446	-0.242441	-0.0698672
10150	-0.159563	0.0422544		-0.135646	-0.234933	-0.0666896	-0.242325	-0.0697281
10200	-0.160583	0.0438963		-0.137068	-0.238028	-0.0658631	-0.242519	-0.0697281
10250	-0.158592	0.0405848		-0.136407	-0.233364	-0.0663717	-0.241081	-0.0695889
10300	-0.159643	0.0431988		-0.135646	-0.231346	-0.0659903	-0.240304	-0.0694498
10350	-0.159896	0.0448854		-0.135447	-0.232019	-0.0659903	-0.240226	-0.0688934
10400	-0.157889	0.0418839		-0.13429	-0.233543	-0.0665625	-0.237389	-0.0689282
10450	-0.157662	0.0424909		-0.134951	-0.23027	-0.0657995	-0.236845	-0.0692412
10500	-0.156889	0.0410502		-0.133694	-0.221256	-0.0659267	-0.239138	-0.06865
10550	-0.156368	0.0390382		-0.132735	-0.22444	-0.0657995	-0.23424	-0.068337
10600	-0.155512	0.0387379		-0.132107	-0.225965	-0.0652273	-0.236028	-0.0684414
10650	-0.155724	0.0412806		-0.130619	-0.219687	-0.0654816	-0.232725	-0.0684414
10700	-0.154612	0.0389118		-0.131214	-0.223454	-0.0648459	-0.233852	-0.0676763
10750	-0.155709	0.0400642		-0.12999	-0.227086	-0.0641465	-0.237544	-0.0677111
10800	-0.154613	0.0386478		-0.130156	-0.225023	-0.064973	-0.233813	-0.067885
10850	-0.155198	0.0403032		-0.12913	-0.224216	-0.064528	-0.233036	-0.0674329
10900	-0.154671	0.0418658		-0.129064	-0.21749	-0.0649095	-0.231753	-0.0674677
10950	-0.154753	0.0402319		-0.128469	-0.218521	-0.0636379	-0.231442	-0.0676763
11000	-0.155436	0.0429551		-0.128237	-0.217938	-0.0638286	-0.232025	-0.0673981
11050	-0.15464	0.0407501		-0.126484	-0.221346	-0.0640194	-0.231325	-0.0677806
11100	-0.153999	0.0411067		-0.12741	-0.221256	-0.0634472	-0.231209	-0.0674329
11150	-0.154296	0.0417945		-0.127179	-0.21435	-0.0637015	-0.234318	-0.0669808
11200	-0.154544	0.0423503		-0.125988	-0.217669	-0.0638286	-0.230354	-0.0667026
11250	-0.154282	0.0430104		-0.124897	-0.217669	-0.0631929	-0.232142	-0.0669808
11300	-0.15386	0.0429953		-0.124599	-0.220584	-0.0630657	-0.228294	-0.0663896
11350	-0.152563	0.0416403		-0.125128	-0.215337	-0.0630021	-0.231053	-0.0663549
11400	-0.154099	0.0443078		-0.123012	-0.213409	-0.0625571	-0.229693	-0.0664592
11450	-0.152776	0.0433564		-0.122945	-0.216189	-0.0621756	-0.22876	-0.0665635
11500	-0.152621	0.0448578		-0.123508	-0.213409	-0.0625571	-0.228916	-0.0662853
11550	-0.151354	0.0406509		-0.122482	-0.208072	-0.0623664	-0.22775	-0.0661114
11600	-0.150329	0.0389938		-0.121788	-0.210135	-0.0623028	-0.225806	-0.0651377
11650	-0.150362	0.0395045		-0.12149	-0.209283	-0.0619849	-0.22635	-0.0657637
11700	-0.15082	0.0405617		-0.121755	-0.212916	-0.0623028	-0.22534	-0.0650682
11750	-0.150641	0.0411		-0.120167	-0.209104	-0.0618578	-0.227555	-0.06479
11800	-0.150528	0.0415915		-0.120399	-0.209507	-0.0616034	-0.227866	-0.0649638
11850	-0.150436	0.0410902		-0.120399	-0.210001	-0.0618578	-0.223824	-0.0649638
11900	-0.149858	0.0413134		-0.119803	-0.207534	-0.0614127	-0.226895	-0.0646856
11950	-0.150002	0.0419075		-0.118877	-0.20879	-0.0610313	-0.224135	-0.0646509
12000	-0.149025	0.039929		-0.118977	-0.208476	-0.0606498	-0.223435	-0.0641988
12050	-0.149141	0.0408339		-0.11815	-0.207265	-0.061667	-0.223824	-0.0644074
12100	-0.149251	0.0402092		-0.118414	-0.203633	-0.0612856	-0.220792	-0.0642683
12150	-0.148891	0.0415949		-0.117521	-0.204351	-0.0610948	-0.223474	-0.0639554
12200	-0.148004	0.0398207		-0.118414	-0.205516	-0.061222	-0.222658	-0.0639554
12250	-0.14847	0.0414559		-0.117554	-0.20444	-0.0602048	-0.221414	-0.0633642
12300	-0.146565	0.0386745		-0.117455	-0.202108	-0.0604591	-0.222308	-0.0639901
12350	-0.146736	0.0379765		-0.115702	-0.205785	-0.0599504	-0.218694	-0.0634685
12400	-0.146342	0.0377521		-0.115438	-0.200987	-0.0605226	-0.222153	-0.0632946
12450	-0.146952	0.041529		-0.115603	-0.198655	-0.0606498	-0.221064	-0.0630512
12500	-0.14642	0.0383971		-0.115008	-0.200763	-0.0596961	-0.221142	-0.0631208
12550	-0.145928	0.0391637		-0.115107	-0.201391	-0.0593147	-0.22122	-0.063399
12600	-0.146473	0.0400076		-0.114875	-0.199059	-0.0600776	-0.219393	-0.0631555
12650	-0.144536	0.0369163		-0.114809	-0.198521	-0.0602683	-0.223902	-0.0631555
12700	-0.145281	0.0393645		-0.11385	-0.198655	-0.059569	-0.220248	-0.0624948
12750	-0.144669	0.0384245		-0.113718	-0.194799	-0.0600776	-0.222114	-0.0621818
12800	-0.145891	0.0398081		-0.115272	-0.201974	-0.0593783	-0.220132	-0.0623557
12850	-0.145372	0.0402544		-0.112064	-0.202243	-0.0598233	-0.216595	-0.0624253
12900	-0.14333	0.0358749		-0.112792	-0.198386	-0.0593783	-0.217839	-0.0625644
12950	-0.143609	0.0371618		-0.112362	-0.197131	-0.0590604	-0.216245	-0.0621123
13000	-0.144323	0.0382581		-0.112196	-0.197624	-0.0584882	-0.218655	-0.0615559
13050	-0.144294	0.0383386		-0.111899	-0.192198	-0.0582339	-0.215429	-0.0621123
13100	-0.143239	0.0387435		-0.113023	-0.193319	-0.0584246	-0.214729	-0.0618341
13150	-0.143733	0.0384085		-0.111634	-0.196458	-0.0586153	-0.213913	-0.0617993
13200	-0.143018	0.0382435		-0.112097	-0.195427	-0.0590604	-0.216439	-0.0622166
13250	-0.14306	0.0385941		-0.110741	-0.196503	-0.0586153	-0.217178	-0.0617645
13300	-0.14262	0.0372499		-0.109683	-0.194933	-0.0591239	-0.214302	-0.0612081
13350	-0.143303	0.0388184		-0.110708	-0.192736	-0.057916	-0.216362	-0.0612429
13400	-0.143352	0.0399873		-0.109947	-0.198297	-0.0579796	-0.211425	-0.0609995
13450	-0.141719	0.0366905		-0.110278	-0.193768	-0.0581067	-0.213602	-0.0609995
13500	-0.143738	0.0416585		-0.108889	-0.191436	-0.057916	-0.214302	-0.060756
13550	-0.142925	0.0389826		-0.108889	-0.189283	-0.0580431	-0.212825	-0.0611386
13600	-0.141881	0.0389228		-0.109087	-0.185741	-0.0578524	-0.213796	-0.0608951
13650	-0.141431	0.0374923		-0.10836	-0.184978	-0.0573438	-0.213058	-0.0606865
13700	-0.14136	0.0372261		-0.106871	-0.185427	-0.0577252	-0.211425	-0.0603387
13750	-0.142165	0.0382649		-0.107103	-0.188117	-0.057916	-0.209676	-0.0600953
13800	-0.141047	0.0368894		-0.107533	-0.186413	-0.0572802	-0.212319	-0.0599214
13850	-0.139921	0.0360806		-0.107798	-0.188252	-0.0578524	-0.21333	-0.0600953
13900	-0.140914	0.0378981		-0.107798	-0.187265	-0.0580431	-0.211931	-0.0598519
13950	-0.140076	0.0374037		-0.106673	-0.190898	-0.0574709	-0.21057	-0.0602344
14000	-0.140149	0.0375064		-0.106276	-0.18296	-0.0581067	-0.210376	-0.0598171
14050	-0.139753	0.0365646		-0.106309	-0.189687	-0.0586789	-0.208394	-0.0593998
14100	-0.138924	0.0363841		-0.106276	-0.188655	-0.057916	-0.206606	-0.0595041
14150	-0.138624	0.0359623		-0.10664	-0.183543	-0.0581067	-0.206878	-0.059365
14200	-0.138786	0.0367747		-0.106442	-0.180898	-0.0572802	-0.207033	-0.0597476
14250	-0.140171	0.0397996		-0.105747	-0.184933	-0.0569623	-0.208588	-0.0598171
14300	-0.139172	0.0380919		-0.105681	-0.181884	-0.0576617	-0.20408	-0.0594346
14350	-0.139762	0.0389243		-0.105846	-0.187265	-0.0572802	-0.208433	-0.0596085
14400	-0.139075	0.0388905		-0.105582	-0.182198	-0.0570895	-0.2075	-0.0595041
14450	-0.137723	0.0356012		-0.105086	-0.183992	-0.0574709	-0.208394	-0.0591216
14500	-0.137766	0.0365619		-0.104358	-0.182916	-0.0565173	-0.201709	-0.0590173
14550	-0.13737	0.0351417		-0.104259	-0.180629	-0.0575981	-0.204118	-0.0589477
14600	-0.137818	0.0361699		-0.103465	-0.182781	-0.0568352	-0.204313	-0.0583913
14650	-0.138814	0.0381557		-0.1033	-0.180629	-0.0571531	-0.203108	-0.0589825
14700	-0.138484	0.0398793		-0.103994	-0.177848	-0.056708	-0.207578	-0.0584957
14750	-0.137772	0.0384027		-0.103266	-0.176772	-0.0570895	-0.204507	-0.0586348
14800	-0.138175	0.0398099		-0.10287	-0.178431	-0.0561358	-0.205362	-0.0584609
14850	-0.138188	0.0395065		-0.10406	-0.18009	-0.0563901	-0.204974	-0.0582175
14900	-0.138551	0.0392025		-0.103035	-0.175472	-0.0560087	-0.206684	-0.0580436
14950	-0.137767	0.0383415		-0.10277	-0.177669	-0.0561994	-0.203613	-0.0578001
15000	-0.137035	0.0380559		-0.102605	-0.1774	-0.0556908	-0.205012	-0.058287
15050	-0.136236	0.0386476		-0.102539	-0.176144	-0.0560722	-0.200154	-0.0575915
15100	-0.137115	0.0388594		-0.102605	-0.179373	-0.0565173	-0.201126	-0.0574524
15150	-0.136427	0.0386677		-0.101679	-0.174575	-0.0561994	-0.201786	-0.0576958
15200	-0.136618	0.039374		-0.102175	-0.175651	-0.055055	-0.204663	-0.057209
15250	-0.136103	0.0371152		-0.10201	-0.176458	-0.0553729	-0.199182	-0.0573828
15300	-0.136655	0.0391579		-0.101679	-0.173543	-0.0554365	-0.200854	-0.056896
15350	-0.135799	0.0385789		-0.10158	-0.175965	-0.0558179	-0.202097	-0.0566526
15400	-0.135573	0.0366183		-0.102671	-0.173543	-0.0559451	-0.200232	-0.0569308
15450	-0.135768	0.0393701		-0.100356	-0.170629	-0.0549914	-0.201009	-0.0571742
15500	-0.135652	0.036827		-0.10158	-0.176638	-0.0554365	-0.201864	-0.0566873
15550	-0.135616	0.038062		-0.101447	-0.176593	-0.0551822	-0.199493	-0.0566178
15600	-0.135004	0.0366224		-0.100124	-0.174216	-0.0553093	-0.203302	-0.0567569
15650	-0.134862	0.0359386		-0.101183	-0.171481	-0.0547371	-0.200193	-0.0563396
15700	-0.135191	0.0378764		-0.101646	-0.170673	-0.05461	-0.2075	-0.0560266
15750	-0.13529	0.0377979		-0.100091	-0.169552	-0.0544828	-0.200931	-0.0558875
15800	-0.134701	0.0378046		-0.0991322	-0.172288	-0.0549279	-0.201553	-0.0557136
15850	-0.134563	0.0369859		-0.0996614	-0.168969	-0.0544192	-0.199532	-0.0560266
15900	-0.133928	0.0357346		-0.0996614	-0.169418	-0.0548007	-0.20338	-0.055505
15950	-0.13353	0.0356252		-0.0995952	-0.171167	-0.0537835	-0.20268	-0.0557832
16000	-0.132824	0.0347273		-0.0992976	-0.169418	-0.0537835	-0.202991	-0.0556093
16050	-0.133314	0.0364062		-0.0995291	-0.167086	-0.0544192	-0.201748	-0.0553311
16100	-0.133004	0.0357669		-0.0990661	-0.170494	-0.0547371	-0.197939	-0.0553311
16150	-0.132848	0.035289		-0.0986692	-0.17157	-0.0542285	-0.201281	-0.055192
16200	-0.132859	0.0357971		-0.0992976	-0.1687	-0.0538471	-0.199027	-0.0549138
16250	-0.132394	0.0366045		-0.0986361	-0.168925	-0.0547371	-0.203885	-0.0547747
16300	-0.132775	0.0358777		-0.0989338	-0.16462	-0.0546736	-0.198016	-0.0546356
16350	-0.133351	0.0381396		-0.0995291	-0.164754	-0.0542921	-0.199726	-0.0544269
16400	-0.132322	0.0351781		-0.0984046	-0.165965	-0.0542285	-0.198638	-0.055192
16450	-0.131802	0.0363856		-0.099033	-0.165651	-0.0542285	-0.19825	-0.0543226
16500	-0.132531	0.036736		-0.0993306	-0.169507	-0.0536563	-0.199765	-0.0549834
16550	-0.132664	0.0364022		-0.0978092	-0.16722	-0.0544192	-0.20132	-0.0540792
16600	-0.130703	0.0346073		-0.0973131	-0.168207	-0.0537199	-0.200271	-0.0539401
16650	-0.131317	0.0357587		-0.0979746	-0.162153	-0.0535927	-0.199649	-0.0542531
16700	-0.130161	0.0344578		-0.0987684	-0.166682	-0.053402	-0.198483	-0.0538358
16750	-0.130143	0.0347202		-0.0978754	-0.165786	-0.0537199	-0.201359	-0.054114
16800	-0.131068	0.0361668		-0.0970485	-0.168655	-0.0530841	-0.200776	-0.0541487
16850	-0.128946	0.0332157		-0.0981731	-0.164978	-0.0527662	-0.199843	-0.0539749
16900	-0.128722	0.0334875		-0.0969493	-0.162557	-0.0535292	-0.196889	-0.0540444
16950	-0.130104	0.033981		-0.0965855	-0.169373	-0.053402	-0.194868	-0.053488
17000	-0.129834	0.0344641		-0.0971808	-0.166638	-0.0533384	-0.1979	-0.0537314
17050	-0.130988	0.0369796		-0.0971808	-0.161615	-0.0530841	-0.196345	-0.0535228
17100	-0.129601	0.0354627		-0.0960894	-0.162243	-0.0528934	-0.196462	-0.0536619
17150	-0.129256	0.0346616		-0.0953618	-0.164933	-0.0525119	-0.197122	-0.053488
17200	-0.129834	0.0353408		-0.0960894	-0.16009	-0.0532113	-0.195568	-0.0534532
17250	-0.129663	0.0348204		-0.0965855	-0.161256	-0.0523848	-0.19685	-0.0536967
17300	-0.129204	0.0365004		-0.0971147	-0.160673	-0.0525119	-0.195801	-0.0532098
17350	-0.129289	0.0354902		-0.0965524	-0.157669	-0.052194	-0.196773	-0.0531055
17400	-0.128333	0.0353914		-0.0977431	-0.163364	-0.052957	-0.19308	-0.053175
17450	-0.1285	0.0354986		-0.0968832	-0.164126	-0.0519397	-0.196928	-0.0535576
17500	-0.128514	0.03475		-0.0967839	-0.159911	-0.0521305	-0.197511	-0.0530012
17550	-0.128836	0.0370172		-0.0971808	-0.164575	-0.0522576	-0.195529	-0.0526534
17600	-0.127963	0.0346379		-0.0971147	-0.163499	-0.0524484	-0.194635	-0.0529316
17650	-0.129243	0.036941		-0.0966186	-0.160718	-0.0528298	-0.19207	-0.0529664
17700	-0.128457	0.0352968		-0.0964532	-0.165965	-0.0516854	-0.192497	-0.0527577
17750	-0.128491	0.036502		-0.0964863	-0.160225	-0.0519397	-0.194013	-0.0524795
17800	-0.12833	0.0337952		-0.0966847	-0.163723	-0.0516219	-0.193663	-0.0525839
17850	-0.128599	0.0367992		-0.0964863	-0.159238	-0.0516854	-0.193858	-0.0525143
17900	-0.129094	0.0375834		-0.0960563	-0.162243	-0.0525119	-0.195762	-0.0519231
17950	-0.128186	0.0375369		-0.0953948	-0.161794	-0.0520033	-0.194946	-0.0520622
18000	-0.127068	0.0346491		-0.0948657	-0.156413	-0.0519397	-0.19378	-0.0526186
18050	-0.126526	0.0337916		-0.0954279	-0.159507	-0.0518762	-0.193935	-0.0523057
18100	-0.12664	0.0342857		-0.0954279	-0.158028	-0.0520033	-0.19273	-0.0519231
18150	-0.127861	0.0378992		-0.0951633	-0.157445	-0.0508589	-0.194168	-0.0522013
18200	-0.126355	0.0343254		-0.0959571	-0.161077	-0.0514947	-0.194907	-0.0523057
18250	-0.127576	0.0348626		-0.0945349	-0.159911	-0.0520669	-0.192808	-0.0517493
18300	-0.12841	0.0383817		-0.0950641	-0.156638	-0.051304	-0.194091	-0.0517493
18350	-0.126719	0.0353111		-0.0949649	-0.154126	-0.0514947	-0.192381	-0.0515058
18400	-0.12519	0.0325686		-0.0944688	-0.157355	-0.0511132	-0.195917	-0.0518188
18450	-0.126283	0.0350206		-0.0950641	-0.155203	-0.0509225	-0.194751	-0.051784
18500	-0.125739	0.0344219		-0.0953948	-0.155606	-0.0509225	-0.194091	-0.0514711
18550	-0.126736	0.035622		-0.0946011	-0.154306	-0.0518126	-0.194207	-0.0515058
18600	-0.125468	0.0342856		-0.0953618	-0.152691	-0.051749	-0.193002	-0.0514711
18650	-0.126674	0.0373369		-0.0956925	-0.156368	-0.0509861	-0.19413	-0.0510885
18700	-0.12707	0.0378096		-0.0959571	-0.158476	-0.0508589	-0.189038	-0.0517493
18750	-0.126442	0.0360548		-0.0944688	-0.159104	-0.0508589	-0.193974	-0.0511929
18800	-0.125959	0.035785		-0.0948326	-0.158342	-0.0512404	-0.19378	-0.0517145
18850	-0.126755	0.0369495		-0.0942373	-0.154754	-0.051304	-0.190126	-0.0510538
18900	-0.125779	0.036466		-0.0942042	-0.152512	-0.0507954	-0.191681	-0.0510885
18950	-0.126197	0.0368508		-0.0943034	-0.153768	-0.050541	-0.193896	-0.0511929
19000	-0.125465	0.034754		-0.0938734	-0.152781	-0.0513675	-0.190165	-0.0514711
19050	-0.124478	0.0340653		-0.0944688	-0.154844	-0.0504139	-0.190865	-0.0514711
19100	-0.124649	0.034968		-0.0945018	-0.152153	-0.0506046	-0.192109	-0.0512972
19150	-0.124512	0.0338349		-0.0940719	-0.156772	-0.0504775	-0.191759	-0.0511581
19200	-0.125059	0.0362503		-0.094105	-0.151346	-0.0507318	-0.191176	-0.0510538
19250	-0.124878	0.0353951		-0.0933443	-0.154395	-0.0503503	-0.18966	-0.0515058
19300	-0.124313	0.0354858		-0.0932781	-0.155741	-0.0501596	-0.189621	-0.0506364
19350	-0.12573	0.0363318		-0.0948326	-0.152557	-0.0507954	-0.191409	-0.0507756
19400	-0.125129	0.0364886		-0.0934766	-0.15462	-0.0507318	-0.187833	-0.0507756
19450	-0.123898	0.0353533		-0.0946341	-0.153364	-0.050096	-0.188261	-0.0511581
19500	-0.124565	0.0348443		-0.0935427	-0.150853	-0.0509225	-0.186434	-0.0503235
19550	-0.124536	0.0365185		-0.0944357	-0.151839	-0.050541	-0.19001	-0.0509842
19600	-0.125296	0.0378379		-0.0931789	-0.151167	-0.049651	-0.1869	-0.0505321
19650	-0.12444	0.0351723		-0.0928812	-0.149866	-0.050096	-0.187483	-0.05008
19700	-0.123384	0.0338162		-0.0939727	-0.151974	-0.0497781	-0.185773	-0.050393
19750	-0.123552	0.0348412		-0.0938404	-0.151077	-0.0494602	-0.1876	-0.0501844
19800	-0.123029	0.0333311		-0.0938404	-0.151032	-0.0497145	-0.189193	-0.0502539
19850	-0.12229	0.0326642		-0.0931127	-0.148969	-0.0493331	-0.188105	-0.0502191
19900	-0.124023	0.0370479		-0.0940057	-0.15009	-0.0493331	-0.188572	-0.0498018
19950	-0.122911	0.0334049		-0.0927159	-0.149956	-0.0493331	-0.188183	-0.0499409
20000	-0.124135	0.0359115		-0.0933443	-0.152781	-0.0499053	-0.188649	-0.0495584
20050	-0.123204	0.0351961		-0.0931127	-0.152691	-0.0495874	-0.185035	-0.0495236
20100	-0.123243	0.0353086		-0.0929804	-0.147848	-0.049651	-0.184646	-0.0492802
20150	-0.12172	0.0318046		-0.091889	-0.148835	-0.0500324	-0.185151	-0.0493845
20200	-0.123549	0.036301		-0.0935758	-0.151615	-0.0492695	-0.185773	-0.0495932
20250	-0.122617	0.0337443		-0.0919221	-0.148566	-0.0498417	-0.186861	-0.0494541
20300	-0.123167	0.0363764		-0.0924513	-0.147983	-0.0498417	-0.187483	-0.049002
20350	-0.122171	0.0339194		-0.0935427	-0.14888	-0.0492059	-0.184529	-0.0488281
20400	-0.121343	0.0338467		-0.0921867	-0.146548	-0.0494602	-0.185773	-0.0488281
20450	-0.123227	0.0373049		-0.0922859	-0.149911	-0.0494602	-0.186589	-0.0487934
20500	-0.121088	0.0335181		-0.0919221	-0.145606	-0.0492695	-0.185423	-0.0487934
20550	-0.120578	0.0333196		-0.0925836	-0.143812	-0.0488245	-0.18313	-0.0488629
20600	-0.121652	0.0355203		-0.0922197	-0.14601	-0.0490788	-0.185346	-0.0487586
20650	-0.122675	0.0367784		-0.0920544	-0.145247	-0.0491424	-0.185346	-0.0485847
20700	-0.12221	0.0383116		-0.0906983	-0.146817	-0.0490152	-0.184452	-0.0488977
20750	-0.120772	0.0337396		-0.0915583	-0.145516	-0.0491424	-0.186201	-0.0483761
20800	-0.121342	0.0358746		-0.0915913	-0.144395	-0.0482523	-0.185968	-0.0483761
20850	-0.1208	0.0342376		-0.0906983	-0.146907	-0.0491424	-0.18624	-0.0485847
20900	-0.120291	0.0339845		-0.0920875	-0.142019	-0.048888	-0.187172	-0.0484108
20950	-0.121079	0.0352506		-0.0916575	-0.147445	-0.0492695	-0.185734	-0.048237
21000	-0.120566	0.0339234		-0.0921536	-0.142781	-0.0486337	-0.185151	-0.0482022
21050	-0.120204	0.0334805		-0.0911283	-0.142647	-0.0489516	-0.185074	-0.0478197
21100	-0.120604	0.0348636		-0.0912275	-0.143499	-0.047998	-0.184685	-0.0487586
21150	-0.121437	0.0379291		-0.0913598	-0.136817	-0.0485066	-0.183363	-0.0481674
21200	-0.120074	0.0347528		-0.0904999	-0.14175	-0.0483794	-0.183558	-0.0481326
21250	-0.11904	0.0326975		-0.0908637	-0.137669	-0.0478072	-0.18348	-0.0476458
21300	-0.121106	0.0368284		-0.0908968	-0.1387	-0.0486973	-0.186162	-0.0476806
21350	-0.120401	0.0346994		-0.0901692	-0.14157	-0.0489516	-0.182547	-0.0475762
21400	-0.120124	0.0351769		-0.0904007	-0.140584	-0.0480615	-0.183519	-0.047924
21450	-0.12035	0.0349602		-0.0900369	-0.140449	-0.0479344	-0.184374	-0.0479935
21500	-0.118598	0.0322034		-0.090996	-0.139238	-0.048443	-0.18278	-0.047611
21550	-0.118709	0.0331799		-0.0896069	-0.141436	-0.0482523	-0.18313	-0.0475067
21600	-0.120458	0.0367034		-0.0899046	-0.141974	-0.0478708	-0.182236	-0.0474024
21650	-0.119436	0.0342258		-0.087854	-0.140942	-0.0490152	-0.183752	-0.0477153
21700	-0.118944	0.0340773		-0.0910952	-0.142512	-0.0483158	-0.182819	-0.047298
21750	-0.119557	0.0348765		-0.0892431	-0.138342	-0.048443	-0.184413	-0.0473328
21800	-0.11937	0.0343067		-0.0899046	-0.138117	-0.0477437	-0.182314	-0.0477501
21850	-0.118041	0.0326889		-0.0901692	-0.14036	-0.047998	-0.181614	-0.047298
21900	-0.11868	0.0333867		-0.0910622	-0.141122	-0.0474258	-0.178894	-0.0472633
21950	-0.118834	0.0349506		-0.0886808	-0.143499	-0.0481251	-0.179865	-0.0474719
22000	-0.120314	0.0362642		-0.0904338	-0.13888	-0.0475529	-0.182586	-0.0474024
22050	-0.118687	0.0342036		-0.0909299	-0.13879	-0.0479344	-0.178	-0.046846
22100	-0.118865	0.0353729		-0.0896731	-0.138252	-0.0473622	-0.178971	-0.0467764
22150	-0.119974	0.0368653		-0.0910952	-0.142512	-0.0478708	-0.181109	-0.0468112
22200	-0.118453	0.034468		-0.091459	-0.140763	-0.047235	-0.18072	-0.0470894
22250	-0.117415	0.0316735		-0.0902353	-0.136503	-0.0482523	-0.178738	-0.0469503
22300	-0.118575	0.0353677		-0.08964	-0.13879	-0.0471079	-0.179865	-0.0467068
22350	-0.119501	0.0359664		-0.0909629	-0.138207	-0.0482523	-0.179438	-0.0466373
22400	-0.118876	0.0351494		-0.0908968	-0.143633	-0.0476801	-0.177883	-0.0467068
22450	-0.118655	0.0361745		-0.0903676	-0.139821	-0.0472986	-0.178233	-0.0470546
22500	-0.119395	0.0357054		-0.0904668	-0.141525	-0.047235	-0.178855	-0.0467068
22550	-0.118074	0.0338384		-0.0894085	-0.137534	-0.0473622	-0.179088	-0.0466721
22600	-0.118293	0.0339731		-0.0903345	-0.138342	-0.0472986	-0.179166	-0.046533
22650	-0.118842	0.0367774		-0.0895077	-0.138969	-0.0468536	-0.177961	-0.046533
22700	-0.117838	0.033562		-0.0904999	-0.139552	-0.0474258	-0.177922	-0.0466721
22750	-0.118293	0.0346858		-0.0897392	-0.137445	-0.0475529	-0.17901	-0.0466373
22800	-0.118392	0.0349884		-0.0895738	-0.134664	-0.047235	-0.177494	-0.0464634
22850	-0.116632	0.0331571		-0.0902684	-0.137893	-0.0471079	-0.179671	-0.0464982
22900	-0.11788	0.0345152		-0.0895738	-0.140449	-0.0460271	-0.178777	-0.0464982
22950	-0.119133	0.0359139		-0.0893754	-0.133812	-0.0461542	-0.180759	-0.0458722
23000	-0.118209	0.034498		-0.0892762	-0.138073	-0.0465357	-0.179632	-0.0463243
23050	-0.117452	0.0340679		-0.0894085	-0.13583	-0.0464721	-0.177261	-0.0457679
23100	-0.117516	0.0339992		-0.0896069	-0.13888	-0.0465357	-0.181265	-0.0460809
23150	-0.117712	0.0364014		-0.0884824	-0.136413	-0.046345	-0.176484	-0.0463591
23200	-0.11667	0.0338927		-0.0883501	-0.136548	-0.0470443	-0.178427	-0.0458722
23250	-0.117376	0.0357118		-0.088747	-0.138342	-0.0466628	-0.176911	-0.0460113
23300	-0.11591	0.0335189		-0.0884162	-0.135606	-0.0462814	-0.17765	-0.0461504
23350	-0.116659	0.0351289		-0.0869279	-0.134037	-0.04679	-0.179399	-0.045594
23400	-0.116873	0.0351204		-0.0883832	-0.133409	-0.0469807	-0.179438	-0.04622
23450	-0.117035	0.0353572		-0.0896731	-0.136503	-0.0461542	-0.178155	-0.0451767
23500	-0.116874	0.035052		-0.0878209	-0.136682	-0.0465993	-0.1773	-0.0456288
23550	-0.117366	0.0360633		-0.0886147	-0.135741	-0.0464721	-0.17765	-0.0453854
23600	-0.116888	0.035698		-0.0892762	-0.135113	-0.0462814	-0.177533	-0.0454549
23650	-0.115687	0.0331972		-0.0878209	-0.134485	-0.0460271	-0.180176	-0.0456288
23700	-0.116244	0.0338016		-0.088317	-0.134395	-0.0464085	-0.178738	-0.0453506
23750	-0.116306	0.0333388		-0.0887139	-0.135203	-0.0460907	-0.176989	-0.0454897
23800	-0.117027	0.0346249		-0.0875894	-0.132916	-0.0462178	-0.175629	-0.0454549
23850	-0.116944	0.0352064		-0.0882509	-0.136458	-0.0459635	-0.17559	-0.0450724
23900	-0.116476	0.0360208		-0.0890116	-0.137983	-0.0458363	-0.175745	-0.0448985
23950	-0.115527	0.0335362		-0.0883832	-0.137086	-0.0457728	-0.176562	-0.0450724
24000	-0.115634	0.0336514		-0.0877548	-0.132467	-0.0462178	-0.176406	-0.0452115
24050	-0.116422	0.0359139		-0.0892431	-0.136189	-0.0456456	-0.17423	-0.0451767
24100	-0.115834	0.0360311		-0.0885155	-0.132333	-0.0453913	-0.177028	-0.0449333
24150	-0.115853	0.0345661		-0.0867625	-0.13305	-0.0457728	-0.177767	-0.044829
24200	-0.115692	0.0351234		-0.0886147	-0.133992	-0.0453913	-0.173297	-0.0446899
24250	-0.116457	0.0358705		-0.0887139	-0.133992	-0.0460907	-0.17559	-0.0446203
24300	-0.116877	0.0357235		-0.0883501	-0.131346	-0.045582	-0.174269	-0.0447942
24350	-0.116164	0.0352101		-0.0883501	-0.133992	-0.0452642	-0.173724	-0.0446899
24400	-0.114952	0.0321865		-0.0885155	-0.132512	-0.0458999	-0.174113	-0.0446203
24450	-0.115297	0.0336209		-0.0875894	-0.131391	-0.0457092	-0.173724	-0.0446899
24500	-0.115597	0.0338107		-0.0871594	-0.129732	-0.0455185	-0.174346	-0.0446551
24550	-0.11377	0.0315399		-0.0876225	-0.129238	-0.045582	-0.173452	-0.0439944
24600	-0.115041	0.0322953		-0.0889785	-0.131032	-0.0456456	-0.172131	-0.0442378
24650	-0.114756	0.0339624		-0.0869279	-0.131346	-0.0454549	-0.173452	-0.0439596
24700	-0.115276	0.034807		-0.0887801	-0.133543	-0.0455185	-0.172014	-0.0438205
24750	-0.115386	0.0346449		-0.0891769	-0.133768	-0.0453277	-0.173297	-0.043751
24800	-0.114466	0.0332026		-0.0875232	-0.135023	-0.0462178	-0.172869	-0.0436814
24850	-0.115295	0.0341261		-0.0877878	-0.132691	-0.0452642	-0.171509	-0.0435423
24900	-0.115148	0.0358369		-0.0870933	-0.129194	-0.0449463	-0.173958	-0.0432293
24950	-0.114278	0.0339197		-0.0879201	-0.127221	-0.0457092	-0.173102	-0.0436814
25000	-0.113192	0.0309849		-0.0875232	-0.13175	-0.0457728	-0.172131	-0.0434032
25050	-0.115068	0.0359926		-0.0885155	-0.128386	-0.0457092	-0.171936	-0.0433337
25100	-0.113513	0.0321486		-0.0875563	-0.131301	-0.0462178	-0.172053	-0.0436814
25150	-0.113796	0.0327663		-0.0882839	-0.133543	-0.0457092	-0.171781	-0.0430902
25200	-0.114021	0.0336714		-0.0869941	-0.13036	-0.0458363	-0.17423	-0.0430207
25250	-0.114491	0.0343359		-0.087391	-0.13009	-0.0453913	-0.170304	-0.0430207
25300	-0.114505	0.033566		-0.0858696	-0.129911	-0.0455185	-0.173958	-0.0432989
25350	-0.113488	0.0326856		-0.0866964	-0.131256	-0.0457092	-0.16976	-0.0429164
25400	-0.11386	0.0334525		-0.086531	-0.128745	-0.0457728	-0.175784	-0.0428468
25450	-0.114112	0.0351		-0.0866303	-0.128835	-0.0458999	-0.173064	-0.0427425
25500	-0.115101	0.0357032		-0.0870933	-0.128431	-0.0457092	-0.17423	-0.0423252
25550	-0.113122	0.0328491		-0.0879863	-0.128117	-0.0457728	-0.169604	-0.0423947
25600	-0.112868	0.0333546		-0.0876555	-0.124844	-0.0453277	-0.169993	-0.0425338
25650	-0.113816	0.0323708		-0.0884493	-0.130718	-0.0450098	-0.170732	-0.0420817
25700	-0.114226	0.0349424		-0.0877217	-0.128386	-0.0455185	-0.171431	-0.0423599
25750	-0.113505	0.0332725		-0.086498	-0.127131	-0.0445012	-0.171587	-0.0424643
25800	-0.112534	0.0318626		-0.0864318	-0.132108	-0.0455185	-0.170887	-0.0421513
25850	-0.113134	0.0324325		-0.086531	-0.132198	-0.0448191	-0.170226	-0.042047
25900	-0.113187	0.0327557		-0.0868287	-0.129418	-0.0452006	-0.168672	-0.0420122
25950	-0.112304	0.0312692		-0.0877548	-0.125247	-0.0455185	-0.169294	-0.0415253
26000	-0.11349	0.0337746		-0.0871925	-0.129059	-0.0455185	-0.16976	-0.0420817
26050	-0.113695	0.0349764		-0.0871925	-0.131705	-0.045137	-0.171509	-0.042047
26100	-0.113382	0.0339512		-0.0871594	-0.128656	-0.044692	-0.171509	-0.0422208
26150	-0.112403	0.0321503		-0.086961	-0.126548	-0.045582	-0.168633	-0.0416992
26200	-0.112836	0.0318645		-0.085638	-0.126099	-0.0445648	-0.170187	-0.0421861
26250	-0.113107	0.0340167		-0.0850758	-0.128073	-0.044692	-0.171742	-0.0419774
26300	-0.111909	0.0310159		-0.0876886	-0.128297	-0.0446284	-0.169954	-0.0418731
26350	-0.112924	0.0320915		-0.0850427	-0.125113	-0.0441833	-0.169915	-0.042047
26400	-0.113306	0.0338392		-0.0860018	-0.127893	-0.0444377	-0.168711	-0.0415949
26450	-0.113267	0.0331959		-0.0859357	-0.125561	-0.044692	-0.169294	-0.0412471
26500	-0.112801	0.0338016		-0.0856711	-0.130853	-0.0445648	-0.170421	-0.0420122
26550	-0.113295	0.0345143		-0.0868618	-0.131795	-0.0440562	-0.166573	-0.0422556
26600	-0.112839	0.0325836		-0.0858365	-0.12731	-0.0442469	-0.167428	-0.0421861
26650	-0.113056	0.0345603		-0.0864318	-0.126413	-0.0444377	-0.168749	-0.0418035
26700	-0.113238	0.0336536		-0.0866303	-0.129687	-0.044692	-0.164474	-0.0420122
26750	-0.111785	0.0310789		-0.0858034	-0.130539	-0.0437383	-0.166184	-0.0418383
26800	-0.111446	0.0306181		-0.087391	-0.12731	-0.0446284	-0.166573	-0.0417688
26850	-0.110897	0.0306648		-0.0862995	-0.129238	-0.0440562	-0.164785	-0.0420122
26900	-0.111948	0.0324779		-0.086531	-0.129104	-0.0443741	-0.166534	-0.0421861
26950	-0.110943	0.0297973		-0.0864649	-0.128028	-0.043929	-0.163191	-0.0419079
27000	-0.111533	0.0320041		-0.0871594	-0.128656	-0.0438019	-0.167428	-0.041421
27050	-0.11205	0.0336181		-0.0854396	-0.125472	-0.0443741	-0.164552	-0.042047
27100	-0.112271	0.0349582		-0.0858365	-0.127534	-0.0441198	-0.165446	-0.0415601
[truncated: 2,382 more rows]
[truncated: 8 more columns]

## Sheet: Figure 6
Figure 6a
Time(ms)	Mean_normalized current_Wild-type	SD_normalized current_Wild-type		Normalized current_mutant_trace 1	Normalized current_mutant_trace 2	Normalized current_mutant_trace 3	Normalized current_mutant_trace 4	Normalized current_mutant_trace 5
0	-0.00278444	0.00342206		0.00601729	0.00126436	-0.000299623	0.00290836	0.00166356
0.5	-0.00129131	0.00546543		0.00509973	-0.000749465	-0.000753431	0.00593149	0.00131546
1	-0.000546055	0.00671338		0.00591534	-0.00241474	-0.00116778	0.000853426	0.00103065
1.5	0.00107548	0.00587398		0.00380836	0.00109456	0.000607994	-0.000529705	0.0023661
2	-0.00695861	0.00871879		0.00414819	0.00103795	-0.00140455	0.00338258	0.00251167
2.5	-0.0050844	0.0108996		0.00513372	0.00130309	-0.00114805	0.00278981	0.00235977
3	-0.00450633	0.00755381		0.00588136	-0.000719675	0.000292301	0.000300174	0.00184078
3.5	-0.00206699	0.00518178		0.00639111	-0.00228665	-0.00235163	-0.00519283	0.00242939
4	-0.000181542	0.00570483		0.0047599	-0.000594555	-0.000200969	-0.000509946	0.0017585
4.5	-0.00192928	0.00712129		0.00435209	-0.0037851	0.00108153	0.00154499	0.00243572
5	-0.000630119	0.00586823		0.00520169	-0.00174446	-0.000931008	0.00235511	0.00194837
5.5	-0.000584822	0.0083389		0.00445405	-0.00437793	0.001634	-0.003375	0.00200534
6	-0.000300379	0.00718181		0.00479388	-0.00354082	-0.00114805	-0.00412585	0.00108761
6.5	-0.00144947	0.00832567		0.00588136	-0.000484331	0.000114724	0.00151535	0.00146736
7	-0.000450172	0.00853766		0.00615323	-0.00423195	5.55314e-05	0.00715655	0.00105596
7.5	-0.000744246	0.00872336		0.00560949	-0.00345145	0.00206807	0.00184138	0.00234078
8	-0.00157332	0.00705494		0.00513372	-0.000698821	-0.000319354	0.00427174	0.000480012
8.5	0.0024788	0.00928755		0.00560949	-0.00295991	-0.00288436	0.00575366	0.00100533
9	-0.00371517	0.00995436		0.00608526	-0.00454177	-0.00248974	-0.0086309	0.00101799
9.5	-0.00385553	0.00727499		0.00509973	-0.00554868	-0.000595585	-0.00400729	0.00213825
10	-0.00250745	0.00467474		0.00584737	-0.0042111	-0.00316059	-0.00436295	-7.06244e-05
10.5	-0.00333564	0.00478832		0.00656103	0.00634957	-0.00323951	-0.00604247	6.22877e-05
11	-0.0057045	0.00754842		0.00530364	-0.00287351	-0.00254893	-0.00963861	0.00162559
11.5	-0.003644	0.0103145		0.00374039	-0.0025637	-0.00104939	-0.00224874	0.00204331
12	-0.00647398	0.00911466		0.00601729	-0.00266796	-0.000753431	0.000813908	0.00164457
12.5	-0.00744134	0.00910287		0.00550754	-0.00670455	0.00232457	-0.00362199	0.000536974
13	-0.00590866	0.00922371		0.00251698	-0.00690116	0.00100261	-0.00805789	0.000999002
13.5	-0.0113975	0.0143202		0.0051677	-0.0103598	0.002147	-0.00782078	0.00169521
14	-0.0115426	0.0133306		0.00251698	-0.011617	0.00173265	-0.00485693	-0.00010227
14.5	-0.0123062	0.0112917		0.00394429	-0.00767273	0.000805302	-0.00258464	0.00368256
15	-0.0180603	0.0193366		0.00265291	-0.0100798	-0.0015032	-0.00560777	0.00100533
15.5	-0.0247332	0.022829		0.00227909	-0.0133806	0.000588263	-0.00214994	0.000733177
16	-0.0246624	0.0292168		0.00193926	-0.0139317	0.00202861	-0.00252537	0.00151166
16.5	-0.0341294	0.0392056		0.00112365	-0.0183555	-0.000378546	-0.00043091	0.00152432
17	-0.0376286	0.0507393		-0.00149309	-0.024257	-0.00292382	-0.00485693	-0.0014757
17.5	-0.0469568	0.0603572		-0.00448365	-0.0314097	-0.00475878	0.00182162	-0.00144405
18	-0.0610181	0.0693346		-0.0122999	-0.0355475	-0.0102045	0.00338258	-0.000273157
18.5	-0.068783	0.0751439		-0.0173974	-0.045423	-0.0141506	-0.0127013	0.00113191
19	-0.0784105	0.084227		-0.0264371	-0.0560701	-0.0178995	-0.0143808	0.000593936
19.5	-0.0944835	0.0902048		-0.0402004	-0.0602854	-0.0305864	-0.0246357	0.000536974
20	-0.105529	0.0984798		-0.0521627	-0.0715342	-0.0431549	-0.0240429	0.000631911
20.5	-0.119289	0.106876		-0.07432	-0.0836529	-0.0638525	-0.0277576	-0.00750737
21	-0.13303	0.112489		-0.0907341	-0.0974339	-0.0798147	-0.0359379	-0.0158365
21.5	-0.149426	0.117341		-0.111498	-0.117075	-0.103946	-0.0540569	-0.023748
22	-0.16975	0.122767		-0.134199	-0.12911	-0.128727	-0.0805142	-0.0395075
22.5	-0.190893	0.125965		-0.159109	-0.144291	-0.157337	-0.0902554	-0.0651216
23	-0.208616	0.130139		-0.187859	-0.161042	-0.18794	-0.119756	-0.0970838
23.5	-0.230139	0.13158		-0.214638	-0.178976	-0.214339	-0.14232	-0.124983
24	-0.254587	0.131283		-0.242539	-0.194169	-0.241252	-0.164984	-0.149407
24.5	-0.278312	0.132315		-0.270066	-0.208459	-0.268875	-0.17846	-0.175869
25	-0.299257	0.138587		-0.298408	-0.230412	-0.297643	-0.206853	-0.203432
25.5	-0.323854	0.137298		-0.325595	-0.247762	-0.323135	-0.240661	-0.232426
26	-0.350285	0.133161		-0.35703	-0.267843	-0.347601	-0.254176	-0.262534
26.5	-0.375864	0.135119		-0.388057	-0.294443	-0.367194	-0.283103	-0.288344
27	-0.400755	0.137231		-0.421429	-0.317078	-0.390022	-0.320132	-0.314895
27.5	-0.426409	0.144702		-0.448989	-0.336376	-0.416738	-0.346214	-0.345459
28	-0.450248	0.144301		-0.479337	-0.362344	-0.436784	-0.371564	-0.370655
28.5	-0.4758	0.146457		-0.508461	-0.389161	-0.451267	-0.407565	-0.399237
29	-0.501706	0.148926		-0.540066	-0.412785	-0.470682	-0.427502	-0.424978
29.5	-0.522047	0.149642		-0.565825	-0.428672	-0.490334	-0.468996	-0.453149
30	-0.545802	0.149778		-0.591891	-0.45148	-0.503415	-0.489546	-0.480712
30.5	-0.567776	0.150388		-0.618466	-0.475586	-0.522811	-0.505807	-0.505428
31	-0.58943	0.148744		-0.639842	-0.503774	-0.541042	-0.527483	-0.530858
31.5	-0.612938	0.148111		-0.663018	-0.529793	-0.554853	-0.554019	-0.555884
32	-0.633894	0.147784		-0.685685	-0.549174	-0.576794	-0.578639	-0.578536
32.5	-0.654755	0.147716		-0.707401	-0.566244	-0.592322	-0.615549	-0.596846
33	-0.673152	0.150063		-0.728505	-0.589349	-0.610198	-0.639971	-0.619422
33.5	-0.692518	0.144862		-0.748181	-0.609103	-0.626555	-0.663879	-0.649125
34	-0.713794	0.142951		-0.767212	-0.630126	-0.643977	-0.684211	-0.672226
34.5	-0.731291	0.143585		-0.784544	-0.648313	-0.658223	-0.716004	-0.687536
35	-0.749227	0.134173		-0.806361	-0.663712	-0.67387	-0.729064	-0.707277
35.5	-0.761995	0.137311		-0.824441	-0.682119	-0.688806	-0.758189	-0.726537
36	-0.780684	0.135686		-0.844287	-0.704	-0.702913	-0.777257	-0.750246
36.5	-0.799125	0.129266		-0.859206	-0.720165	-0.718205	-0.807369	-0.770739
37	-0.817808	0.124768		-0.880106	-0.735545	-0.727952	-0.825725	-0.786885
37.5	-0.833235	0.118358		-0.900972	-0.755618	-0.745315	-0.844971	-0.807404
38	-0.848811	0.11358		-0.919221	-0.764484	-0.755516	-0.858308	-0.829892
38.5	-0.859774	0.107473		-0.936824	-0.782861	-0.771182	-0.880339	-0.850271
39	-0.878945	0.10504		-0.949059	-0.807036	-0.782685	-0.905651	-0.869272
39.5	-0.888545	0.10157		-0.963773	-0.821958	-0.793774	-0.93278	-0.885936
40	-0.889573	0.0945304		-0.975124	-0.838471	-0.806362	-0.952223	-0.902614
40.5	-0.897391	0.0855591		-0.98661	-0.855755	-0.81897	-0.967516	-0.917727
41	-0.911151	0.0782782		-0.991232	-0.868601	-0.828441	-0.990674	-0.934816
41.5	-0.92224	0.0752145		-0.995378	-0.885063	-0.837359	-0.991998	-0.945804
42	-0.923893	0.0676873		-0.996602	-0.895701	-0.849454	-0.995831	-0.961215
42.5	-0.917563	0.0569971		-0.998267	-0.909718	-0.865298	-0.999763	-0.967766
43	-0.919123	0.0442698		-1	-0.928167	-0.875893	-1	-0.973443
43.5	-0.929001	0.0414072		-0.993917	-0.941623	-0.888166	-0.992215	-0.98238
44	-0.937114	0.0416363		-0.992829	-0.949449	-0.897439	-0.985102	-0.987911
44.5	-0.934275	0.034825		-0.991674	-0.954632	-0.910481	-0.978087	-0.994797
45	-0.926986	0.0252064		-0.993475	-0.960662	-0.921333	-0.974234	-0.997639
45.5	-0.932528	0.0320908		-0.988582	-0.969745	-0.931771	-0.970579	-1
46	-0.932095	0.0413078		-0.985013	-0.976257	-0.94651	-0.966133	-0.996089
46.5	-0.936125	0.0497502		-0.981853	-0.979263	-0.954284	-0.963268	-0.993709
47	-0.932071	0.0538915		-0.980833	-0.982924	-0.962176	-0.952993	-0.989867
47.5	-0.930113	0.0628701		-0.97893	-0.986082	-0.967661	-0.951828	-0.986747
48	-0.929112	0.0767904		-0.975634	-0.989925	-0.977152	-0.942205	-0.985196
48.5	-0.932543	0.0857662		-0.971624	-0.990962	-0.98388	-0.933254	-0.98462
49	-0.92302	0.0896979		-0.968429	-0.996172	-0.985498	-0.923098	-0.980614
49.5	-0.913753	0.0927641		-0.966084	-0.996074	-0.988339	-0.900968	-0.975753
50	-0.911376	0.0984057		-0.963773	-1	-0.993449	-0.905394	-0.968481
50.5	-0.909786	0.107759		-0.961972	-0.998978	-0.993607	-0.896305	-0.963304
51	-0.904092	0.112725		-0.960171	-0.997504	-0.993745	-0.88929	-0.956639
51.5	-0.897591	0.116977		-0.956943	-0.998156	-0.996074	-0.885299	-0.951481
52	-0.894255	0.12596		-0.95419	-0.991665	-0.997553	-0.880596	-0.945721
52.5	-0.890397	0.134428		-0.948991	-0.988304	-1	-0.873088	-0.939373
53	-0.885763	0.139587		-0.943519	-0.988522	-0.9956	-0.864038	-0.931088
53.5	-0.87916	0.14319		-0.940189	-0.978322	-0.995797	-0.853546	-0.923538
54	-0.870169	0.150047		-0.933766	-0.978587	-0.995205	-0.846275	-0.91593
54.5	-0.859313	0.154797		-0.928363	-0.969825	-0.997415	-0.826298	-0.909664
55	-0.853233	0.159265		-0.924692	-0.971878	-0.99777	-0.815273	-0.905303
55.5	-0.844988	0.160441		-0.92075	-0.971571	-0.99927	-0.803734	-0.898348
56	-0.835493	0.164846		-0.916876	-0.964475	-0.9941	-0.790515	-0.888822
56.5	-0.826841	0.169345		-0.909128	-0.956295	-0.99191	-0.782651	-0.88074
57	-0.81554	0.169916		-0.905186	-0.955461	-0.993943	-0.770618	-0.873164
57.5	-0.812823	0.175125		-0.902127	-0.950953	-0.991535	-0.758347	-0.868069
58	-0.809569	0.178847		-0.894991	-0.940318	-0.988142	-0.741414	-0.860987
58.5	-0.798849	0.178672		-0.890369	-0.935638	-0.985222	-0.740268	-0.853246
59	-0.787834	0.179435		-0.886665	-0.927791	-0.984393	-0.724381	-0.844563
59.5	-0.779893	0.181172		-0.882655	-0.924538	-0.977862	-0.70812	-0.839442
60	-0.771618	0.18653		-0.876571	-0.917439	-0.974015	-0.706045	-0.834113
60.5	-0.762287	0.185259		-0.867906	-0.911162	-0.971015	-0.694545	-0.825721
61	-0.757945	0.183144		-0.865867	-0.902946	-0.965589	-0.678679	-0.816828
61.5	-0.74685	0.184786		-0.866308	-0.896428	-0.964524	-0.673403	-0.809005
62	-0.736299	0.181983		-0.860905	-0.88655	-0.955231	-0.65319	-0.803284
62.5	-0.727182	0.183578		-0.856147	-0.882406	-0.952646	-0.643073	-0.796391
63	-0.721671	0.185949		-0.851899	-0.873865	-0.943491	-0.636829	-0.789626
63.5	-0.711268	0.184165		-0.850438	-0.869307	-0.945286	-0.628511	-0.782315
64	-0.700857	0.183553		-0.845544	-0.855261	-0.944556	-0.616675	-0.773436
64.5	-0.691165	0.189221		-0.840175	-0.854501	-0.939387	-0.610174	-0.764733
65	-0.681854	0.189141		-0.833514	-0.842689	-0.937513	-0.610075	-0.756037
65.5	-0.675528	0.186871		-0.830048	-0.836526	-0.935145	-0.599643	-0.749973
66	-0.669316	0.185468		-0.82128	-0.833895	-0.932264	-0.585041	-0.747486
66.5	-0.658503	0.185976		-0.816352	-0.820376	-0.932994	-0.58099	-0.7396
67	-0.651415	0.189887		-0.810983	-0.819572	-0.931001	-0.558485	-0.735435
67.5	-0.646139	0.188205		-0.804798	-0.810906	-0.923602	-0.560184	-0.727423
68	-0.638992	0.184684		-0.799293	-0.808287	-0.920781	-0.560026	-0.722024
68.5	-0.632459	0.18388		-0.79304	-0.803327	-0.915454	-0.546985	-0.715695
69	-0.62193	0.182564		-0.788554	-0.794789	-0.913875	-0.542104	-0.708549
69.5	-0.611153	0.182731		-0.783015	-0.792695	-0.908291	-0.539318	-0.705505
70	-0.610211	0.177606		-0.778529	-0.786472	-0.901977	-0.536355	-0.700144
70.5	-0.602211	0.173651		-0.774723	-0.776799	-0.896946	-0.523926	-0.693062
71	-0.595789	0.171015		-0.76813	-0.768461	-0.891323	-0.52527	-0.685714
71.5	-0.587835	0.167541		-0.764765	-0.756485	-0.881517	-0.522207	-0.678024
72	-0.577384	0.167421		-0.757629	-0.754307	-0.874591	-0.510352	-0.672606
72.5	-0.574709	0.165027		-0.757187	-0.74809	-0.867981	-0.502092	-0.66553
73	-0.568659	0.161275		-0.754434	-0.743178	-0.866028	-0.502586	-0.658815
73.5	-0.559771	0.158257		-0.751444	-0.737091	-0.857287	-0.503772	-0.654568
74	-0.552044	0.161089		-0.748827	-0.731917	-0.852946	-0.491008	-0.646815
74.5	-0.547016	0.1611		-0.747638	-0.726799	-0.849553	-0.487234	-0.64146
75	-0.541689	0.159455		-0.745055	-0.717579	-0.837714	-0.488103	-0.636929
75.5	-0.536961	0.157109		-0.74288	-0.712228	-0.839687	-0.488459	-0.632283
76	-0.530792	0.15694		-0.739346	-0.707006	-0.835879	-0.479626	-0.628074
76.5	-0.526477	0.156832		-0.736253	-0.697018	-0.831065	-0.477493	-0.623726
77	-0.514686	0.155729		-0.733127	-0.693836	-0.823607	-0.462792	-0.61865
77.5	-0.506708	0.153586		-0.72684	-0.688343	-0.821278	-0.45556	-0.615137
78	-0.500585	0.150799		-0.724053	-0.682921	-0.820351	-0.452379	-0.612523
78.5	-0.491331	0.151622		-0.718276	-0.675726	-0.815063	-0.457556	-0.607973
79	-0.485624	0.147927		-0.712532	-0.66852	-0.809677	-0.445266	-0.602922
79.5	-0.479779	0.148512		-0.709304	-0.667114	-0.80429	-0.442381	-0.599238
80	-0.473946	0.146876		-0.704274	-0.658871	-0.804468	-0.433568	-0.595903
80.5	-0.470896	0.144901		-0.701318	-0.658925	-0.795372	-0.430861	-0.590909
81	-0.462899	0.14168		-0.693808	-0.652073	-0.79111	-0.433371	-0.582922
81.5	-0.456866	0.139836		-0.690307	-0.643076	-0.786532	-0.428451	-0.577542
82	-0.451079	0.138067		-0.685889	-0.637413	-0.780909	-0.422128	-0.571865
82.5	-0.44682	0.134804		-0.681811	-0.636686	-0.777377	-0.419895	-0.569023
83	-0.442194	0.134607		-0.678753	-0.632501	-0.77499	-0.405451	-0.563871
83.5	-0.438224	0.135872		-0.676476	-0.622655	-0.770748	-0.410015	-0.5567
84	-0.433852	0.134631		-0.674267	-0.617778	-0.761751	-0.401559	-0.551169
84.5	-0.432347	0.133147		-0.672126	-0.614162	-0.761139	-0.396777	-0.545846
85	-0.425456	0.1318		-0.670019	-0.604414	-0.75518	-0.392805	-0.540795
85.5	-0.4195	0.130283		-0.665533	-0.598531	-0.749735	-0.392094	-0.535403
86	-0.414658	0.130656		-0.662339	-0.596964	-0.745848	-0.390454	-0.530624
86.5	-0.411686	0.130392		-0.65877	-0.592951	-0.742395	-0.386285	-0.527187
87	-0.408048	0.130295		-0.653877	-0.586808	-0.74198	-0.38012	-0.523808
87.5	-0.403563	0.127998		-0.652755	-0.578142	-0.73397	-0.384428	-0.519308
88	-0.394956	0.129406		-0.648168	-0.575005	-0.730004	-0.375971	-0.515681
88.5	-0.392467	0.129245		-0.645177	-0.568303	-0.730043	-0.374528	-0.512504
89	-0.386098	0.127454		-0.639128	-0.567153	-0.723374	-0.368028	-0.510232
89.5	-0.384129	0.121965		-0.63838	-0.561099	-0.717948	-0.374588	-0.507922
90	-0.380177	0.120092		-0.637157	-0.555943	-0.714476	-0.366486	-0.503257
90.5	-0.371874	0.118868		-0.632977	-0.555275	-0.710332	-0.365518	-0.499542
91	-0.367836	0.117158		-0.626792	-0.547968	-0.706347	-0.359749	-0.495542
91.5	-0.364055	0.115313		-0.624379	-0.546103	-0.695297	-0.359156	-0.490776
92	-0.359478	0.115236		-0.620437	-0.539212	-0.69362	-0.35718	-0.48725
92.5	-0.359619	0.110636		-0.617752	-0.53696	-0.692259	-0.355955	-0.483687
93	-0.353876	0.111139		-0.614626	-0.53029	-0.682275	-0.350897	-0.477042
93.5	-0.348138	0.110051		-0.612723	-0.526864	-0.678191	-0.347933	-0.474244
94	-0.347262	0.106633		-0.610548	-0.523039	-0.672883	-0.340385	-0.469997
94.5	-0.347376	0.106007		-0.608271	-0.520218	-0.666727	-0.334417	-0.466383
95	-0.344738	0.106064		-0.606606	-0.517409	-0.667378	-0.339812	-0.46006
95.5	-0.341304	0.107237		-0.602494	-0.516983	-0.662801	-0.329043	-0.456364
96	-0.339936	0.105391		-0.602663	-0.510259	-0.658381	-0.329102	-0.452136
96.5	-0.340645	0.104649		-0.599027	-0.505841	-0.654573	-0.324637	-0.450238
97	-0.340675	0.104911		-0.59658	-0.503246	-0.650745	-0.324696	-0.447782
97.5	-0.33625	0.106687		-0.591891	-0.494652	-0.648733	-0.317859	-0.443908
98	-0.332441	0.1052		-0.594134	-0.49486	-0.647509	-0.318057	-0.440636
98.5	-0.329329	0.104088		-0.591007	-0.486665	-0.642794	-0.322206	-0.437586
99	-0.327585	0.102302		-0.587371	-0.488703	-0.640623	-0.317207	-0.435643
99.5	-0.32268	0.098834		-0.584822	-0.483963	-0.64163	-0.311774	-0.434643
100	-0.321551	0.0966201		-0.581696	-0.479	-0.638256	-0.309462	-0.431972
100.5	-0.317693	0.0938906		-0.580812	-0.475071	-0.636282	-0.305787	-0.428858
101	-0.31249	0.0961999		-0.575918	-0.471106	-0.631508	-0.305016	-0.427193
101.5	-0.312923	0.094016		-0.574695	-0.465338	-0.631192	-0.307506	-0.424117
102	-0.305707	0.0928867		-0.573132	-0.46157	-0.62549	-0.308395	-0.421744
102.5	-0.30482	0.0906928		-0.570583	-0.457843	-0.622214	-0.310252	-0.418605
103	-0.30005	0.0870168		-0.567728	-0.457599	-0.616492	-0.302823	-0.41563
103.5	-0.296721	0.0866302		-0.566743	-0.452111	-0.613651	-0.303969	-0.412351
104	-0.29497	0.085817		-0.563752	-0.451	-0.609271	-0.300985	-0.408623
104.5	-0.293206	0.0853738		-0.559504	-0.44876	-0.60493	-0.297923	-0.405889
105	-0.288494	0.0855985		-0.562869	-0.445248	-0.600905	-0.291461	-0.401579
105.5	-0.287494	0.084562		-0.558994	-0.439483	-0.597748	-0.285376	-0.395845
106	-0.285289	0.0856123		-0.559776	-0.435557	-0.595144	-0.289406	-0.39237
106.5	-0.282482	0.0858866		-0.556955	-0.428515	-0.591336	-0.291975	-0.390832
107	-0.279938	0.0845311		-0.5558	-0.425705	-0.586581	-0.282096	-0.387484
107.5	-0.277716	0.0861417		-0.555086	-0.420495	-0.582496	-0.287213	-0.384971
108	-0.274289	0.0854242		-0.550668	-0.421576	-0.579734	-0.281068	-0.383914
108.5	-0.270394	0.0847836		-0.548595	-0.41712	-0.576301	-0.281187	-0.381997
109	-0.271748	0.0819043		-0.545537	-0.415442	-0.575314	-0.279448	-0.381142
109.5	-0.265902	0.0814363		-0.543396	-0.410182	-0.570776	-0.277413	-0.379066
110	-0.26161	0.0813589		-0.540915	-0.406562	-0.572552	-0.275121	-0.378187
110.5	-0.258218	0.0813565		-0.536565	-0.405677	-0.568704	-0.272532	-0.377054
111	-0.257144	0.0813807		-0.533303	-0.404778	-0.568152	-0.271742	-0.37587
111.5	-0.254389	0.0791887		-0.533507	-0.403881	-0.56537	-0.265142	-0.374269
112	-0.254196	0.0735038		-0.53021	-0.400762	-0.558444	-0.263186	-0.372554
112.5	-0.251343	0.0740259		-0.529021	-0.39733	-0.559135	-0.262337	-0.369066
113	-0.247389	0.0715346		-0.526676	-0.395397	-0.554538	-0.259155	-0.36756
113.5	-0.246241	0.0699612		-0.525113	-0.400443	-0.54996	-0.259551	-0.365281
114	-0.245965	0.0673332		-0.525113	-0.393523	-0.542601	-0.263483	-0.364066
114.5	-0.243825	0.0675431		-0.523448	-0.393004	-0.543646	-0.253228	-0.362237
115	-0.246114	0.0673982		-0.521443	-0.390612	-0.540825	-0.25795	-0.359516
115.5	-0.244468	0.0689458		-0.519166	-0.384237	-0.538654	-0.261961	-0.355674
116	-0.242353	0.069097		-0.516515	-0.380504	-0.538339	-0.24811	-0.353174
116.5	-0.242906	0.0692224		-0.516515	-0.378333	-0.53532	-0.252339	-0.351813
117	-0.241398	0.067549		-0.514	-0.376694	-0.533426	-0.248604	-0.348123
117.5	-0.240737	0.0683788		-0.511519	-0.369774	-0.529638	-0.248446	-0.345978
118	-0.240648	0.0701843		-0.508801	-0.370766	-0.527349	-0.244297	-0.344807
118.5	-0.23854	0.0681637		-0.509684	-0.36692	-0.527842	-0.245127	-0.342028
119	-0.240881	0.0688175		-0.507509	-0.365335	-0.52358	-0.241708	-0.340294
119.5	-0.240492	0.0659389		-0.505572	-0.36238	-0.520601	-0.24898	-0.34056
120	-0.236181	0.0664907		-0.502684	-0.360581	-0.519634	-0.242558	-0.33937
120.5	-0.237437	0.0653703		-0.499761	-0.363539	-0.516931	-0.246431	-0.338117
121	-0.232496	0.0625994		-0.499421	-0.35546	-0.513024	-0.245561	-0.338427
121.5	-0.231095	0.0609534		-0.496363	-0.355123	-0.512097	-0.242597	-0.338819
122	-0.229159	0.0615814		-0.495275	-0.352379	-0.510341	-0.241451	-0.336421
122.5	-0.224106	0.0585609		-0.494222	-0.353732	-0.503987	-0.239732	-0.335908
123	-0.222556	0.0565557		-0.49395	-0.351548	-0.504856	-0.241234	-0.334655
123.5	-0.222693	0.0540424		-0.492421	-0.350961	-0.502902	-0.23333	-0.331636
124	-0.219371	0.0514315		-0.491401	-0.350309	-0.500613	-0.231098	-0.329819
124.5	-0.216188	0.0524569		-0.48994	-0.351152	-0.496667	-0.230307	-0.327769
125	-0.214429	0.0499954		-0.487697	-0.348703	-0.491735	-0.227936	-0.325686
125.5	-0.209204	0.0512193		-0.483415	-0.345251	-0.489762	-0.222305	-0.322674
126	-0.208563	0.0477258		-0.485012	-0.346427	-0.48769	-0.226593	-0.31925
126.5	-0.207346	0.0465961		-0.484638	-0.342468	-0.486131	-0.227778	-0.317079
127	-0.205317	0.0468911		-0.481614	-0.334291	-0.481672	-0.22189	-0.313693
127.5	-0.203486	0.0498305		-0.480424	-0.339087	-0.482757	-0.227995	-0.311914
128	-0.20333	0.0492166		-0.477332	-0.335896	-0.47739	-0.21695	-0.312414
128.5	-0.200284	0.0501216		-0.476958	-0.334836	-0.475457	-0.220566	-0.307794
129	-0.196156	0.0493981		-0.474681	-0.335476	-0.475319	-0.213413	-0.306389
129.5	-0.199443	0.0489897		-0.473526	-0.330921	-0.472951	-0.220289	-0.306674
130	-0.197878	0.0487071		-0.470025	-0.331184	-0.471451	-0.215686	-0.304901
130.5	-0.197412	0.0473842		-0.468666	-0.328249	-0.469794	-0.215034	-0.30549
131	-0.195276	0.0478886		-0.463636	-0.327859	-0.467702	-0.210845	-0.30399
131.5	-0.192653	0.0474349		-0.464758	-0.328285	-0.468255	-0.215962	-0.302534
132	-0.19093	0.0448995		-0.459796	-0.323328	-0.464881	-0.212307	-0.303085
132.5	-0.189547	0.0464395		-0.459966	-0.321975	-0.463737	-0.212465	-0.30192
133	-0.188221	0.0426635		-0.459083	-0.320215	-0.466262	-0.206952	-0.299825
133.5	-0.187203	0.0451022		-0.456942	-0.317569	-0.459929	-0.209995	-0.299927
134	-0.183972	0.0431703		-0.457791	-0.316363	-0.458981	-0.205885	-0.29842
134.5	-0.184983	0.0403277		-0.454937	-0.312654	-0.454404	-0.208276	-0.297414
135	-0.182689	0.0425931		-0.455005	-0.313652	-0.453595	-0.209027	-0.295813
135.5	-0.184994	0.0422976		-0.454121	-0.314522	-0.451582	-0.205411	-0.295022
136	-0.183379	0.0409984		-0.453305	-0.314298	-0.449057	-0.208968	-0.293142
136.5	-0.181605	0.038203		-0.449805	-0.312267	-0.444203	-0.21037	-0.293256
137	-0.182673	0.0407128		-0.450927	-0.308895	-0.447104	-0.201499	-0.290838
137.5	-0.18054	0.0403992		-0.448412	-0.310774	-0.442644	-0.201479	-0.289832
138	-0.180773	0.0376456		-0.44831	-0.308159	-0.438481	-0.200254	-0.287275
138.5	-0.180558	0.040578		-0.447902	-0.307471	-0.438876	-0.20466	-0.284173
139	-0.177475	0.0391573		-0.448242	-0.301778	-0.438698	-0.202605	-0.282104
139.5	-0.173786	0.0371516		-0.447698	-0.29971	-0.434101	-0.195334	-0.281876
140	-0.173522	0.0361681		-0.443824	-0.298015	-0.435107	-0.188497	-0.279243
140.5	-0.172419	0.0383527		-0.445353	-0.300526	-0.431516	-0.190434	-0.279914
141	-0.172512	0.0374907		-0.442295	-0.299299	-0.429188	-0.185751	-0.279718
141.5	-0.171643	0.0368067		-0.443144	-0.299594	-0.431516	-0.190928	-0.278104
142	-0.169314	0.036683		-0.440426	-0.298709	-0.426228	-0.179922	-0.277433
142.5	-0.169397	0.0362528		-0.439202	-0.29615	-0.428024	-0.184249	-0.275718
143	-0.169926	0.038187		-0.435226	-0.294321	-0.422677	-0.185099	-0.275889
143.5	-0.168081	0.0351927		-0.435804	-0.292864	-0.420289	-0.184862	-0.275819
144	-0.167246	0.0373799		-0.43492	-0.291333	-0.420092	-0.188003	-0.275471
144.5	-0.16775	0.0384492		-0.433221	-0.293088	-0.419165	-0.182767	-0.273078
145	-0.166014	0.0357312		-0.432881	-0.288649	-0.416836	-0.178578	-0.269857
145.5	-0.16545	0.0360633		-0.432236	-0.286013	-0.412851	-0.182886	-0.270458
146	-0.164893	0.0349349		-0.433221	-0.288437	-0.413976	-0.184466	-0.26942
146.5	-0.165338	0.0365381		-0.428871	-0.289906	-0.413463	-0.179171	-0.267319
147	-0.163935	0.0358631		-0.427614	-0.284732	-0.405965	-0.178914	-0.264559
147.5	-0.162553	0.0337363		-0.425915	-0.289233	-0.411193	-0.171979	-0.26199
148	-0.163831	0.0351361		-0.42622	-0.288247	-0.40561	-0.181206	-0.260116
148.5	-0.160258	0.0330302		-0.423264	-0.287606	-0.403952	-0.174587	-0.258496
149	-0.163858	0.0332186		-0.421531	-0.283531	-0.406359	-0.173994	-0.256876
149.5	-0.163705	0.032215		-0.421395	-0.281893	-0.404524	-0.169924	-0.255426
150	-0.164586	0.0326621		-0.418948	-0.27992	-0.404781	-0.170734	-0.254256
150.5	-0.161282	0.028919		-0.419322	-0.276944	-0.401249	-0.167276	-0.252762
151	-0.160653	0.0301833		-0.416977	-0.278502	-0.401881	-0.17024	-0.250781
151.5	-0.156247	0.0294192		-0.416637	-0.281907	-0.401111	-0.167138	-0.251464
152	-0.156189	0.0278988		-0.416909	-0.279506	-0.398408	-0.174053	-0.251053
152.5	-0.156652	0.0294467		-0.416909	-0.273688	-0.397125	-0.16451	-0.251078
153	-0.153378	0.028134		-0.415991	-0.270173	-0.394777	-0.166229	-0.251287
153.5	-0.155366	0.0279175		-0.41402	-0.27126	-0.393357	-0.166505	-0.250502
154	-0.156618	0.0306742		-0.413545	-0.271657	-0.39166	-0.162613	-0.251414
154.5	-0.154158	0.0317076		-0.411472	-0.270998	-0.38945	-0.164727	-0.250825
155	-0.152583	0.0290292		-0.412117	-0.268886	-0.387161	-0.163146	-0.250521
155.5	-0.151912	0.0296316		-0.412287	-0.268541	-0.385109	-0.166723	-0.249648
156	-0.148262	0.0316754		-0.412321	-0.263449	-0.385859	-0.163166	-0.248983
156.5	-0.149181	0.0332594		-0.41052	-0.266908	-0.384202	-0.166703	-0.24854
157	-0.146216	0.0309417		-0.411913	-0.266723	-0.383847	-0.160696	-0.247009
157.5	-0.144457	0.0302471		-0.410146	-0.261284	-0.382051	-0.16447	-0.24649
158	-0.145715	0.0314152		-0.406612	-0.259377	-0.380848	-0.16204	-0.245376
158.5	-0.144307	0.0294744		-0.406476	-0.258746	-0.377434	-0.164688	-0.244958
159	-0.148303	0.0318506		-0.406782	-0.255665	-0.377691	-0.163502	-0.242755
159.5	-0.143724	0.0320288		-0.40634	-0.258069	-0.379111	-0.154255	-0.2403
160	-0.143162	0.0301616		-0.403112	-0.259139	-0.376625	-0.161981	-0.238502
160.5	-0.142216	0.0284351		-0.401514	-0.255209	-0.375066	-0.163818	-0.237958
161	-0.145048	0.0280504		-0.399951	-0.256035	-0.377888	-0.162139	-0.236249
161.5	-0.142144	0.0279045		-0.398218	-0.253422	-0.373902	-0.15467	-0.236464
162	-0.142455	0.0276393		-0.397436	-0.255138	-0.374435	-0.155144	-0.23704
162.5	-0.139563	0.0260163		-0.396451	-0.252031	-0.373705	-0.158068	-0.234369
163	-0.140213	0.0269901		-0.397402	-0.252594	-0.371258	-0.159965	-0.233072
163.5	-0.139132	0.0246703		-0.392611	-0.253952	-0.368851	-0.160756	-0.231616
164	-0.140577	0.0256071		-0.394208	-0.252829	-0.367727	-0.159926	-0.231382
164.5	-0.138438	0.0256354		-0.393018	-0.251998	-0.369266	-0.158483	-0.230382
165	-0.138068	0.0270077		-0.391625	-0.249233	-0.364076	-0.15139	-0.228059
165.5	-0.13649	0.0267349		-0.388838	-0.246228	-0.363899	-0.150105	-0.227477
166	-0.138263	0.0260321		-0.388227	-0.248521	-0.363011	-0.145541	-0.226496
166.5	-0.138563	0.0282092		-0.388669	-0.24688	-0.361176	-0.14894	-0.225996
167	-0.138818	0.0268103		-0.387887	-0.245897	-0.357901	-0.144336	-0.224793
167.5	-0.140467	0.0275109		-0.386867	-0.244967	-0.356658	-0.147576	-0.222426
168	-0.138986	0.025934		-0.387071	-0.240046	-0.356598	-0.141234	-0.221971
168.5	-0.13781	0.0283792		-0.386528	-0.242367	-0.35429	-0.146331	-0.221717
169	-0.13418	0.0246131		-0.386358	-0.238154	-0.352968	-0.146371	-0.219559
169.5	-0.133866	0.0274165		-0.384862	-0.238157	-0.352988	-0.146351	-0.219376
170	-0.135414	0.0290603		-0.384489	-0.238116	-0.353422	-0.140641	-0.219034
170.5	-0.135535	0.0283982		-0.384353	-0.237025	-0.35498	-0.145996	-0.218046
171	-0.13686	0.0259783		-0.383979	-0.242456	-0.348686	-0.13823	-0.217293
171.5	-0.134458	0.0248793		-0.383605	-0.237842	-0.346042	-0.139376	-0.217762
172	-0.136204	0.0267488		-0.38228	-0.236355	-0.346772	-0.139218	-0.217793
172.5	-0.130497	0.024417		-0.382755	-0.234288	-0.34985	-0.138705	-0.216939
173	-0.130847	0.0213577		-0.379901	-0.234556	-0.346457	-0.139534	-0.215502
173.5	-0.132406	0.025081		-0.380377	-0.233996	-0.345608	-0.142301	-0.216654
174	-0.128962	0.0271129		-0.379833	-0.23536	-0.344484	-0.134713	-0.216236
174.5	-0.127672	0.022905		-0.378405	-0.236653	-0.344799	-0.138823	-0.216312
175	-0.126386	0.0233406		-0.376876	-0.231017	-0.339294	-0.13829	-0.214553
175.5	-0.12405	0.0217081		-0.375347	-0.226947	-0.339354	-0.133231	-0.215407
176	-0.126579	0.0223179		-0.376876	-0.231869	-0.337874	-0.135504	-0.214876
176.5	-0.129197	0.024145		-0.374497	-0.228044	-0.336631	-0.142795	-0.214426
177	-0.126491	0.021665		-0.373988	-0.230868	-0.337894	-0.144494	-0.213281
177.5	-0.127506	0.0229373		-0.37239	-0.229676	-0.335151	-0.131828	-0.211958
178	-0.125702	0.0246592		-0.373954	-0.230382	-0.336572	-0.127462	-0.212407
178.5	-0.127956	0.0260271		-0.371847	-0.234368	-0.334184	-0.135128	-0.210502
179	-0.127334	0.0276871		-0.369842	-0.229867	-0.333849	-0.132658	-0.211122
179.5	-0.12668	0.0284062		-0.369332	-0.22698	-0.33158	-0.129655	-0.21161
180	-0.126837	0.0280706		-0.368618	-0.228931	-0.329745	-0.126533	-0.211641
180.5	-0.123581	0.0254063		-0.366715	-0.227126	-0.328581	-0.127264	-0.211363
181	-0.123124	0.0273866		-0.364948	-0.223152	-0.328758	-0.123312	-0.212388
181.5	-0.121879	0.0244407		-0.364268	-0.222106	-0.328561	-0.132125	-0.211395
182	-0.122097	0.0227653		-0.363623	-0.222875	-0.328719	-0.122818	-0.210578
182.5	-0.121132	0.0207599		-0.359681	-0.227421	-0.327634	-0.129714	-0.211319
183	-0.120127	0.0225082		-0.359511	-0.220837	-0.325029	-0.116574	-0.211831
183.5	-0.122949	0.0264013		-0.358219	-0.220846	-0.327436	-0.121336	-0.211249
184	-0.121016	0.0262485		-0.356588	-0.222926	-0.323825	-0.115922	-0.21047
184.5	-0.120933	0.026201		-0.356418	-0.218558	-0.325226	-0.116614	-0.209907
185	-0.118614	0.025097		-0.356112	-0.218678	-0.31982	-0.122146	-0.209743
185.5	-0.121778	0.0284194		-0.357268	-0.219309	-0.321852	-0.120171	-0.209825
186	-0.118205	0.0276296		-0.358865	-0.21661	-0.318893	-0.123411	-0.207793
186.5	-0.117907	0.0250686		-0.354923	-0.217233	-0.31688	-0.117226	-0.206344
187	-0.11638	0.0237219		-0.358117	-0.219801	-0.317689	-0.11938	-0.204331
187.5	-0.116392	0.0227354		-0.35686	-0.217897	-0.311928	-0.117147	-0.205205
188	-0.115224	0.0261438		-0.358695	-0.216548	-0.310566	-0.120289	-0.205477
188.5	-0.117343	0.026817		-0.356622	-0.22014	-0.311928	-0.12025	-0.203705
189	-0.116906	0.025669		-0.356792	-0.215508	-0.313388	-0.118827	-0.203407
189.5	-0.11705	0.0252366		-0.35618	-0.213303	-0.310487	-0.11369	-0.202825
190	-0.115467	0.0282916		-0.356656	-0.211736	-0.310862	-0.116397	-0.201711
190.5	-0.114792	0.0291551		-0.356962	-0.214212	-0.309205	-0.123115	-0.201698
191	-0.115837	0.0270947		-0.354039	-0.209788	-0.30814	-0.115843	-0.19992
191.5	-0.118664	0.0307874		-0.355365	-0.207613	-0.307883	-0.116476	-0.19923
192	-0.112802	0.0276838		-0.352408	-0.209466	-0.305081	-0.112702	-0.20011
192.5	-0.115952	0.0312347		-0.353258	-0.209788	-0.308613	-0.114954	-0.198641
193	-0.116092	0.026806		-0.350777	-0.206645	-0.306522	-0.114302	-0.198901
193.5	-0.115175	0.0281081		-0.350403	-0.209154	-0.304923	-0.107288	-0.197983
194	-0.114812	0.028599		-0.350199	-0.205352	-0.307922	-0.112544	-0.197034
194.5	-0.111433	0.0264746		-0.348568	-0.20557	-0.307133	-0.110805	-0.194578
195	-0.112729	0.0287891		-0.347854	-0.206466	-0.304075	-0.115804	-0.194717
195.5	-0.110844	0.0295828		-0.346495	-0.204765	-0.298018	-0.10707	-0.195603
196	-0.114647	0.0309536		-0.346801	-0.205111	-0.302398	-0.113709	-0.194464
196.5	-0.113171	0.0323515		-0.343912	-0.205191	-0.299261	-0.114855	-0.194211
197	-0.114648	0.0335054		-0.344218	-0.204819	-0.296439	-0.112998	-0.192648
197.5	-0.113073	0.0356251		-0.341703	-0.205609	-0.295788	-0.107169	-0.192154
198	-0.112051	0.0334526		-0.341227	-0.203318	-0.295433	-0.107446	-0.190388
198.5	-0.113895	0.0349675		-0.341567	-0.199609	-0.294703	-0.110805	-0.189597
199	-0.113202	0.0355834		-0.340888	-0.207319	-0.295137	-0.10792	-0.189667
199.5	-0.11195	0.0339932		-0.341703	-0.203109	-0.294959	-0.107643	-0.190084
200	-0.111477	0.0345363		-0.337557	-0.202239	-0.294032	-0.105845	-0.188496
200.5	-0.108998	0.0317782		-0.338815	-0.201959	-0.294091	-0.102783	-0.188755
201	-0.108207	0.0308728		-0.338135	-0.198861	-0.291842	-0.0964795	-0.188686
201.5	-0.109903	0.0318147		-0.336945	-0.200553	-0.294229	-0.0965585	-0.186825
202	-0.108237	0.0288708		-0.335994	-0.202314	-0.290717	-0.100016	-0.186945
202.5	-0.108698	0.0263786		-0.334669	-0.206458	-0.287817	-0.10215	-0.185901
203	-0.109124	0.0267447		-0.333411	-0.198167	-0.287324	-0.102308	-0.186217
203.5	-0.107891	0.0294154		-0.333275	-0.201864	-0.288409	-0.0927648	-0.184236
204	-0.107521	0.0261541		-0.332494	-0.202296	-0.28975	-0.0913224	-0.184926
204.5	-0.104652	0.0251641		-0.3311	-0.200032	-0.289908	-0.100708	-0.183901
205	-0.102783	0.0256182		-0.33127	-0.200735	-0.28687	-0.0952149	-0.183369
205.5	-0.102179	0.0267945		-0.329979	-0.197541	-0.284818	-0.0966375	-0.182553
206	-0.103108	0.0247945		-0.330285	-0.198608	-0.283594	-0.094958	-0.181243
206.5	-0.101089	0.0222022		-0.328993	-0.196207	-0.284246	-0.0979219	-0.180705
207	-0.101461	0.0195103		-0.328823	-0.196707	-0.28316	-0.0965585	-0.180464
207.5	-0.106518	0.0229177		-0.329197	-0.194747	-0.283259	-0.0957681	-0.178344
208	-0.104842	0.0242629		-0.33076	-0.196391	-0.283673	-0.0914804	-0.178806
208.5	-0.101281	0.0254288		-0.326343	-0.19481	-0.280576	-0.0964597	-0.178806
209	-0.102989	0.0270292		-0.328348	-0.194342	-0.28099	-0.091678	-0.179211
209.5	-0.102994	0.0258382		-0.325629	-0.198995	-0.279214	-0.0908679	-0.178091
210	-0.106291	0.0248903		-0.324745	-0.19441	-0.277872	-0.0946616	-0.17773
210.5	-0.102714	0.0251803		-0.323624	-0.193001	-0.277892	-0.0922115	-0.175888
211	-0.104093	0.0259507		-0.323046	-0.194029	-0.27657	-0.0959262	-0.174939
211.5	-0.104906	0.0267314		-0.321449	-0.192429	-0.276945	-0.0968747	-0.17573
212	-0.104015	0.0279396		-0.319886	-0.190844	-0.276018	-0.0851773	-0.175888
212.5	-0.103917	0.0262497		-0.320226	-0.189686	-0.277596	-0.091026	-0.17485
213	-0.103456	0.027619		-0.319036	-0.187907	-0.274558	-0.0902356	-0.173964
213.5	-0.104039	0.0284541		-0.316521	-0.192105	-0.273038	-0.0917571	-0.173888
214	-0.105138	0.0298942		-0.316657	-0.18833	-0.274913	-0.0852959	-0.17428
214.5	-0.10155	0.0259815		-0.31489	-0.190168	-0.272249	-0.0875879	-0.173755
215	-0.102886	0.0290421		-0.31574	-0.190555	-0.273907	-0.0877065	-0.173293
215.5	-0.0999802	0.0260517		-0.313123	-0.19055	-0.273078	-0.0895045	-0.173761
216	-0.102494	0.0280832		-0.315502	-0.190984	-0.269803	-0.0840708	-0.172648
216.5	-0.0999844	0.0272514		-0.31421	-0.187481	-0.270868	-0.0901171	-0.171578
217	-0.100685	0.0259883		-0.313497	-0.186197	-0.270552	-0.0856911	-0.172002
217.5	-0.0996416	0.0250533		-0.312239	-0.187392	-0.265856	-0.092251	-0.172198
218	-0.102183	0.0266674		-0.311118	-0.187749	-0.266488	-0.0885363	-0.172027
218.5	-0.101186	0.024895		-0.311016	-0.18816	-0.264515	-0.09316	-0.170685
219	-0.0999631	0.0270555		-0.313361	-0.187377	-0.262423	-0.0898009	-0.171407
219.5	-0.0997771	0.0256296		-0.310982	-0.184076	-0.262147	-0.0862641	-0.17066
220	-0.0988813	0.029619		-0.311424	-0.182509	-0.263015	-0.0904925	-0.170445
220.5	-0.0980303	0.0250952		-0.310608	-0.182172	-0.262995	-0.0793879	-0.171565
221	-0.0982677	0.0235576		-0.311322	-0.183918	-0.257688	-0.0847624	-0.169451
221.5	-0.0963337	0.0219202		-0.310744	-0.180906	-0.257787	-0.0880424	-0.169299
222	-0.0955213	0.0211139		-0.309249	-0.184052	-0.260056	-0.0855725	-0.16973
222.5	-0.0928767	0.0211804		-0.310608	-0.179453	-0.257944	-0.0863629	-0.170154
223	-0.0942347	0.0217646		-0.310064	-0.180823	-0.25826	-0.086027	-0.168572
223.5	-0.0936523	0.0204906		-0.308433	-0.180436	-0.258004	-0.087825	-0.168394
224	-0.0960854	0.0226654		-0.308773	-0.178333	-0.259819	-0.0896033	-0.169591
224.5	-0.0910221	0.0202068		-0.306938	-0.180084	-0.258635	-0.0891884	-0.170034
225	-0.089475	0.0204663		-0.307822	-0.177224	-0.255261	-0.0923301	-0.168306
225.5	-0.0927973	0.0230852		-0.305681	-0.176465	-0.256701	-0.09152	-0.167534
226	-0.0926465	0.0228795		-0.304933	-0.177391	-0.257076	-0.0925079	-0.167591
226.5	-0.092239	0.0211538		-0.305341	-0.179605	-0.254945	-0.0910853	-0.166527
227	-0.0933551	0.0201106		-0.301365	-0.180317	-0.255399	-0.086679	-0.164901
227.5	-0.0962708	0.0249344		-0.30167	-0.175586	-0.256208	-0.0846636	-0.165318
228	-0.0954278	0.0223081		-0.303574	-0.177195	-0.2524	-0.082174	-0.164382
228.5	-0.0944856	0.0225941		-0.300175	-0.179959	-0.250703	-0.0832409	-0.162951
229	-0.0944052	0.022719		-0.300141	-0.178404	-0.249953	-0.0803561	-0.163945
229.5	-0.0963287	0.0231517		-0.299869	-0.175592	-0.252301	-0.0816997	-0.164565
230	-0.0948061	0.0228753		-0.298884	-0.179301	-0.25096	-0.082905	-0.163002
230.5	-0.0956495	0.0233789		-0.299631	-0.17653	-0.248276	-0.0849402	-0.164065
231	-0.0964393	0.0235825		-0.297423	-0.176915	-0.25092	-0.0891094	-0.163875
231.5	-0.0929914	0.0204154		-0.296879	-0.172187	-0.249519	-0.0891884	-0.164647
232	-0.0957843	0.0221009		-0.296233	-0.175356	-0.24804	-0.0910853	-0.164413
232.5	-0.0948767	0.021993		-0.294194	-0.171216	-0.247132	-0.0817195	-0.163572
233	-0.0920628	0.0186615		-0.294602	-0.173036	-0.245928	-0.0863629	-0.164578
233.5	-0.0934356	0.022799		-0.29416	-0.173298	-0.246382	-0.0862641	-0.164046
234	-0.0921285	0.025724		-0.293752	-0.170134	-0.245396	-0.0815614	-0.16478
234.5	-0.0908226	0.023256		-0.292393	-0.170116	-0.244389	-0.0800597	-0.164002
235	-0.0891505	0.0258383		-0.291679	-0.169252	-0.243955	-0.0827667	-0.164635
235.5	-0.0911945	0.0230781		-0.290966	-0.168835	-0.242633	-0.0802968	-0.164521
236	-0.087287	0.0225529		-0.292053	-0.168311	-0.241015	-0.0847624	-0.163002
236.5	-0.0878843	0.0220896		-0.290048	-0.16857	-0.241371	-0.081838	-0.162223
237	-0.0898718	0.021875		-0.291068	-0.168579	-0.241706	-0.0867185	-0.162483
237.5	-0.088211	0.0209077		-0.291034	-0.166339	-0.238352	-0.0796053	-0.162698
238	-0.0871772	0.0202164		-0.289368	-0.167021	-0.236083	-0.0757128	-0.161255
238.5	-0.0874515	0.0189177		-0.288825	-0.167823	-0.237345	-0.0806723	-0.160692
239	-0.088654	0.0183372		-0.289063	-0.168686	-0.234189	-0.081186	-0.160951
239.5	-0.0896075	0.0197152		-0.290082	-0.166315	-0.236023	-0.0809094	-0.161369
240	-0.0875752	0.0183712		-0.289029	-0.166568	-0.235155	-0.0802771	-0.16004
240.5	-0.0873157	0.020057		-0.288893	-0.165469	-0.234859	-0.0756535	-0.160008
241	-0.0865007	0.0177853		-0.289368	-0.167391	-0.232136	-0.076187	-0.159356
241.5	-0.0880802	0.0182384		-0.287635	-0.162991	-0.235096	-0.0793287	-0.158641
242	-0.082469	0.0158038		-0.286684	-0.167349	-0.23338	-0.0814626	-0.157888
242.5	-0.0841929	0.0162596		-0.286072	-0.163229	-0.233064	-0.0836954	-0.156755
243	-0.0856466	0.0160299		-0.285766	-0.166309	-0.232354	-0.0790915	-0.156875
243.5	-0.0841568	0.0178253		-0.284101	-0.166244	-0.232136	-0.0745865	-0.157445
244	-0.0849024	0.0212385		-0.284101	-0.163738	-0.233715	-0.0784988	-0.156666
244.5	-0.084919	0.0190675		-0.284509	-0.163408	-0.233676	-0.0776689	-0.155546
245	-0.0847001	0.0198792		-0.282742	-0.16263	-0.232176	-0.0721166	-0.155426
245.5	-0.0837616	0.0171205		-0.282266	-0.163372	-0.230084	-0.0774911	-0.153863
246	-0.0844415	0.0174102		-0.280839	-0.160375	-0.229394	-0.0823913	-0.154641
246.5	-0.0845889	0.0142589		-0.280635	-0.159442	-0.228151	-0.0746062	-0.153217
247	-0.082981	0.0182457		-0.28179	-0.156878	-0.226967	-0.0813441	-0.153312
247.5	-0.0826149	0.017308		-0.279003	-0.161039	-0.226888	-0.0857306	-0.152584
248	-0.0837883	0.0193458		-0.279377	-0.161555	-0.225704	-0.0774713	-0.151774
248.5	-0.0825162	0.0182795		-0.27846	-0.160566	-0.228545	-0.0840511	-0.150964
249	-0.0808648	0.0175753		-0.278018	-0.162189	-0.223297	-0.0780048	-0.150856
249.5	-0.0805395	0.0212834		-0.277644	-0.161176	-0.224935	-0.0792891	-0.15078
250	-0.0836934	0.0207257		-0.278562	-0.15949	-0.225211	-0.0753966	-0.150325
250.5	-0.0814158	0.0210186		-0.278698	-0.16165	-0.223455	-0.0845055	-0.149552
251	-0.0832538	0.0238872		-0.277508	-0.161328	-0.220693	-0.0769773	-0.14942
251.5	-0.080282	0.0190334		-0.27846	-0.157527	-0.220022	-0.0799807	-0.148135
252	-0.079487	0.0178533		-0.278562	-0.158605	-0.221798	-0.0777479	-0.14978
252.5	-0.0815626	0.0184148		-0.278698	-0.15784	-0.221245	-0.0836756	-0.148128
253	-0.0800878	0.0219393		-0.276455	-0.154983	-0.219035	-0.082332	-0.147761
253.5	-0.0811954	0.0224266		-0.276421	-0.157801	-0.221442	-0.0792694	-0.148806
254	-0.0779471	0.0186186		-0.27693	-0.153904	-0.220397	-0.0779258	-0.148736
254.5	-0.0772972	0.016196		-0.275605	-0.160646	-0.217437	-0.0807711	-0.147717
255	-0.0778043	0.0195916		-0.276217	-0.157259	-0.221363	-0.0762265	-0.148394
255.5	-0.0798066	0.0188482		-0.27292	-0.161263	-0.219726	-0.0763253	-0.145527
256	-0.0778133	0.0148906		-0.274348	-0.155665	-0.220377	-0.0772144	-0.146945
256.5	-0.0768661	0.0165065		-0.27275	-0.160944	-0.220318	-0.0737961	-0.14566
257	-0.0782121	0.0190118		-0.27309	-0.158185	-0.217871	-0.0698641	-0.14547
257.5	-0.078746	0.0197624		-0.27275	-0.153913	-0.217102	-0.073974	-0.145249
258	-0.0800356	0.0188631		-0.272309	-0.153475	-0.2172	-0.0760684	-0.143749
258.5	-0.0778195	0.0164296		-0.270643	-0.152141	-0.213254	-0.0791706	-0.144122
259	-0.079269	0.0194698		-0.271391	-0.154092	-0.219903	-0.0828458	-0.142882
259.5	-0.0817732	0.0189292		-0.271697	-0.150243	-0.213866	-0.0766019	-0.142483
260	-0.0802146	0.0216615		-0.269488	-0.154053	-0.215918	-0.0749817	-0.14266
260.5	-0.0797099	0.0242599		-0.269114	-0.149779	-0.214024	-0.0740727	-0.143939
261	-0.079369	0.0244157		-0.270813	-0.153958	-0.213471	-0.0775899	-0.144382
261.5	-0.0803596	0.0247468		-0.27027	-0.155346	-0.21359	-0.0734602	-0.144166
262	-0.0801285	0.0245588		-0.267619	-0.157411	-0.210354	-0.0718795	-0.142242
262.5	-0.080891	0.0267689		-0.267245	-0.154816	-0.211597	-0.0766217	-0.142559
263	-0.0812496	0.0265402		-0.267245	-0.154441	-0.210018	-0.077985	-0.141635
263.5	-0.0823056	0.0229867		-0.266328	-0.152266	-0.209505	-0.0787359	-0.142749
264	-0.0822454	0.0258631		-0.264832	-0.150982	-0.208578	-0.0770761	-0.142616
264.5	-0.0807861	0.0236202		-0.264221	-0.153893	-0.20919	-0.0859479	-0.143166
265	-0.0809773	0.0256811		-0.263643	-0.149781	-0.20696	-0.0824901	-0.141578
265.5	-0.0808039	0.0265912		-0.261842	-0.151012	-0.208124	-0.080198	-0.141628
266	-0.0792703	0.0262945		-0.263439	-0.147398	-0.206881	-0.074626	-0.141363
266.5	-0.0793053	0.0266557		-0.26106	-0.149498	-0.206526	-0.0775306	-0.141135
267	-0.0805784	0.0270685		-0.261978	-0.148691	-0.206289	-0.0780246	-0.141135
267.5	-0.0798044	0.0244899		-0.261638	-0.146764	-0.205934	-0.0793089	-0.14085
268	-0.0771344	0.024541		-0.260992	-0.149198	-0.207098	-0.0764043	-0.140837
268.5	-0.0771376	0.0242984		-0.260788	-0.148164	-0.204198	-0.0751595	-0.13954
269	-0.0766054	0.0237385		-0.26106	-0.145942	-0.202777	-0.0783802	-0.139913
269.5	-0.0765025	0.0288078		-0.260788	-0.148596	-0.200449	-0.0786568	-0.138723
270	-0.0792141	0.0267436		-0.261026	-0.148903	-0.199206	-0.0723537	-0.137761
270.5	-0.0768195	0.0268242		-0.260958	-0.15016	-0.201791	-0.0754559	-0.136856
271	-0.0786414	0.0260806		-0.261094	-0.148295	-0.200863	-0.0743691	-0.137255
271.5	-0.0776934	0.0247186		-0.260618	-0.1459	-0.198259	-0.0711682	-0.137147
272	-0.0751796	0.0218591		-0.260176	-0.146067	-0.201652	-0.0743099	-0.135122
272.5	-0.0749125	0.0249214		-0.260414	-0.149507	-0.197174	-0.0707928	-0.135673
273	-0.0746484	0.0222026		-0.257628	-0.149341	-0.198239	-0.0702988	-0.136192
273.5	-0.0721934	0.0192342		-0.255589	-0.147643	-0.201021	-0.07348	-0.136141
274	-0.0711112	0.0199185		-0.255725	-0.144944	-0.200015	-0.0783802	-0.136306
274.5	-0.0700152	0.0194532		-0.255419	-0.146275	-0.198831	-0.0722154	-0.135938
275	-0.071346	0.0177284		-0.257118	-0.142924	-0.19524	-0.0741913	-0.13535
275.5	-0.0695384	0.0199355		-0.254807	-0.143371	-0.197469	-0.0768785	-0.135331
276	-0.0726693	0.0182544		-0.254161	-0.13825	-0.195792	-0.0813243	-0.134046
276.5	-0.0725978	0.0204756		-0.25219	-0.140031	-0.194293	-0.0770564	-0.133065
277	-0.0715848	0.0237417		-0.251986	-0.14001	-0.193602	-0.0747446	-0.132742
277.5	-0.0750103	0.0225271		-0.251069	-0.142227	-0.198436	-0.0684414	-0.13373
278	-0.075135	0.0226744		-0.252734	-0.145075	-0.19524	-0.0776491	-0.133274
278.5	-0.0755932	0.0255868		-0.250865	-0.141279	-0.193819	-0.0767402	-0.133236
279	-0.0733166	0.0267845		-0.250729	-0.14419	-0.193247	-0.0691923	-0.133147
279.5	-0.0747085	0.0260559		-0.251749	-0.138574	-0.193642	-0.0752385	-0.133616
280	-0.0751545	0.0247458		-0.251239	-0.138256	-0.194589	-0.0756535	-0.131919
280.5	-0.0755479	0.0242731		-0.252122	-0.139286	-0.191333	-0.0698048	-0.132755
281	-0.0758225	0.0258909		-0.248962	-0.137255	-0.191511	-0.0637783	-0.132413
281.5	-0.0747748	0.0234048		-0.24971	-0.139328	-0.189636	-0.0725711	-0.132413
282	-0.0756089	0.0251217		-0.24937	-0.139066	-0.18865	-0.0658332	-0.133344
282.5	-0.0723227	0.0228386		-0.247433	-0.140627	-0.187565	-0.0680858	-0.132976
283	-0.0733649	0.0226616		-0.248656	-0.14164	-0.187288	-0.0660703	-0.132692
283.5	-0.0729641	0.0222751		-0.248894	-0.140689	-0.189321	-0.071267	-0.132647
284	-0.073662	0.0221911		-0.246447	-0.142498	-0.187367	-0.0599253	-0.132685
284.5	-0.0702907	0.0201654		-0.247195	-0.139876	-0.186696	-0.0646477	-0.131242
285	-0.0703727	0.0216245		-0.247501	-0.144482	-0.186914	-0.0669595	-0.131369
285.5	-0.0740206	0.0194989		-0.247331	-0.139471	-0.186381	-0.0652405	-0.130445
286	-0.0751699	0.0208773		-0.247093	-0.137311	-0.183934	-0.0711287	-0.131306
286.5	-0.073303	0.0250522		-0.24451	-0.137964	-0.187348	-0.0670978	-0.12928
287	-0.0724842	0.0244832		-0.245428	-0.137213	-0.186026	-0.0643316	-0.13059
287.5	-0.0752053	0.0230337		-0.24485	-0.133766	-0.180284	-0.0578111	-0.130185
288	-0.0721647	0.0217718		-0.244986	-0.135932	-0.184802	-0.0586014	-0.129989
288.5	-0.0695552	0.0203003		-0.242471	-0.135905	-0.183401	-0.0623952	-0.129913
289	-0.0688214	0.0161302		-0.243423	-0.134359	-0.183283	-0.0574949	-0.128837
289.5	-0.0710399	0.0176636		-0.241587	-0.136429	-0.179436	-0.0604193	-0.128723
290	-0.0715581	0.0213388		-0.241791	-0.133865	-0.181902	-0.0623557	-0.129806
290.5	-0.072883	0.0201143		-0.242573	-0.13808	-0.179949	-0.057732	-0.128147
291	-0.0730618	0.0210084		-0.242981	-0.13637	-0.179909	-0.0634424	-0.126578
291.5	-0.0737291	0.0216957		-0.243457	-0.139414	-0.181132	-0.0623557	-0.127723
292	-0.0713219	0.0224846		-0.240534	-0.136385	-0.17908	-0.0609528	-0.127413
292.5	-0.0707275	0.0228842		-0.240874	-0.136418	-0.179653	-0.0676708	-0.127002
293	-0.0738751	0.0261041		-0.239922	-0.134845	-0.179613	-0.0542347	-0.128287
293.5	-0.0738654	0.0234312		-0.238291	-0.137347	-0.177739	-0.0524366	-0.127255
294	-0.0731014	0.0240744		-0.238699	-0.134705	-0.179633	-0.0612492	-0.127698
294.5	-0.0727396	0.0248465		-0.239141	-0.13343	-0.18133	-0.0551239	-0.127293
295	-0.0716524	0.0233589		-0.239175	-0.133748	-0.17841	-0.0576925	-0.128185
295.5	-0.0710093	0.0225692		-0.237407	-0.131752	-0.176811	-0.0575937	-0.128223
296	-0.0675601	0.0242638		-0.237238	-0.13169	-0.174641	-0.0588978	-0.129071
296.5	-0.070548	0.0267393		-0.235097	-0.132741	-0.179554	-0.0554795	-0.127856
297	-0.0692483	0.0240501		-0.236592	-0.134496	-0.174246	-0.057001	-0.127945
297.5	-0.0652732	0.0208627		-0.235165	-0.13544	-0.175055	-0.0547484	-0.128603
298	-0.0671941	0.0214261		-0.235674	-0.134252	-0.17328	-0.0568824	-0.127774
298.5	-0.0683748	0.0217882		-0.234621	-0.13205	-0.17253	-0.0564477	-0.127938
299	-0.0714038	0.0232582		-0.234485	-0.133808	-0.172865	-0.0536419	-0.127078
299.5	-0.067621	0.0226947		-0.235165	-0.131946	-0.171228	-0.0628299	-0.125432
300	-0.0671872	0.020061		-0.232956	-0.132992	-0.174621	-0.0553412	-0.125065
300.5	-0.0678563	0.0207132		-0.233737	-0.133197	-0.169965	-0.0535629	-0.126457
301	-0.0681814	0.0208008		-0.235199	-0.132932	-0.170517	-0.0556574	-0.126059
301.5	-0.0699307	0.0227359		-0.234723	-0.132214	-0.173398	-0.0603995	-0.12604
302	-0.0695143	0.0219724		-0.234145	-0.131451	-0.16959	-0.0538988	-0.123628
302.5	-0.0690135	0.020696		-0.233941	-0.135068	-0.16811	-0.0522983	-0.123926
303	-0.0704917	0.0221983		-0.233329	-0.130558	-0.168761	-0.0533456	-0.123451
303.5	-0.0706287	0.0236754		-0.232412	-0.131344	-0.170004	-0.0564675	-0.122786
304	-0.0683066	0.0214851		-0.231392	-0.133546	-0.17028	-0.0571986	-0.123135
304.5	-0.0703402	0.0196073		-0.231086	-0.131684	-0.169511	-0.0565465	-0.122711
305	-0.0703401	0.0206247		-0.23197	-0.133826	-0.169412	-0.0559933	-0.122869
305.5	-0.0689688	0.0207546		-0.230917	-0.129861	-0.166551	-0.0562304	-0.122692
306	-0.0669487	0.0211802		-0.231019	-0.1288	-0.166591	-0.0567836	-0.122192
306.5	-0.0677083	0.0176031		-0.229013	-0.130168	-0.168663	-0.0557957	-0.122084
307	-0.0691908	0.0203		-0.230305	-0.128309	-0.168367	-0.0570207	-0.122413
307.5	-0.0685301	0.0201728		-0.230645	-0.124883	-0.167242	-0.0557562	-0.123324
308	-0.0679309	0.0199072		-0.229693	-0.126673	-0.164795	-0.0521007	-0.121957
308.5	-0.0707681	0.021228		-0.230543	-0.127275	-0.165506	-0.0529899	-0.119869
309	-0.0705351	0.0203298		-0.229523	-0.128216	-0.169333	-0.0543533	-0.119799
309.5	-0.0696226	0.0176494		-0.22847	-0.126051	-0.166689	-0.0484453	-0.118818
310	-0.0683783	0.018912		-0.228674	-0.129387	-0.166847	-0.0535234	-0.1184
310.5	-0.0711966	0.0181905		-0.227552	-0.128589	-0.164953	-0.0529306	-0.119603
311	-0.0690361	0.018479		-0.226601	-0.12566	-0.165289	-0.0489195	-0.1184
311.5	-0.0685614	0.0170528		-0.22762	-0.1244	-0.163927	-0.0542149	-0.118609
312	-0.0679037	0.0192547		-0.225819	-0.122452	-0.164006	-0.0484651	-0.117261
312.5	-0.0668957	0.0206916		-0.225173	-0.125327	-0.163967	-0.0544916	-0.117932
313	-0.0690836	0.0193293		-0.224664	-0.124528	-0.162546	-0.0484256	-0.117843
313.5	-0.0693359	0.0196538		-0.225241	-0.12258	-0.16004	-0.0491566	-0.118786
314	-0.0686327	0.0173852		-0.224154	-0.127579	-0.16154	-0.0518834	-0.118419
314.5	-0.0667074	0.0168881		-0.225989	-0.126173	-0.159251	-0.0526342	-0.116584
315	-0.0665473	0.0161319		-0.224494	-0.122568	-0.156923	-0.0519031	-0.11735
315.5	-0.0673131	0.0153366		-0.221877	-0.122538	-0.159902	-0.04888	-0.117267
316	-0.0664074	0.0184793		-0.222217	-0.124349	-0.156883	-0.0543137	-0.115584
316.5	-0.0683522	0.0169646		-0.223236	-0.124072	-0.160376	-0.0506386	-0.115135
317	-0.0675213	0.015525		-0.222896	-0.126751	-0.161559	-0.0537605	-0.117179
317.5	-0.0652808	0.0172796		-0.222557	-0.122777	-0.16152	-0.0544916	-0.114989
318	-0.0628398	0.0145137		-0.220586	-0.123935	-0.158383	-0.0538198	-0.114818
318.5	-0.0621077	0.017842		-0.221877	-0.123298	-0.156449	-0.0513301	-0.114489
319	-0.0612352	0.0169708		-0.221435	-0.126301	-0.156153	-0.0591745	-0.114673
319.5	-0.0618098	0.0184072		-0.223542	-0.128163	-0.153963	-0.0575147	-0.114445
320	-0.0621927	0.0193438		-0.221775	-0.124597	-0.154594	-0.0552029	-0.114198
320.5	-0.0612937	0.0171637		-0.220654	-0.12471	-0.154831	-0.054294	-0.113837
321	-0.0619865	0.0163612		-0.221333	-0.123929	-0.1542	-0.0561513	-0.11404
321.5	-0.0622802	0.0188069		-0.219974	-0.127132	-0.155107	-0.0529306	-0.113881
322	-0.0628717	0.0216968		-0.220042	-0.122783	-0.15422	-0.0509349	-0.112305
322.5	-0.0637504	0.0196799		-0.218547	-0.120986	-0.152582	-0.0536024	-0.11285
323	-0.0606508	0.0175979		-0.218037	-0.121782	-0.153351	-0.053879	-0.11397
323.5	-0.0612782	0.0198046		-0.218275	-0.122735	-0.15049	-0.047734	-0.112805
324	-0.0612892	0.0169707		-0.217255	-0.120399	-0.151891	-0.0503817	-0.113147
324.5	-0.0653808	0.0205639		-0.217255	-0.120581	-0.153509	-0.0501446	-0.113476
325	-0.0639607	0.0194141		-0.218513	-0.119583	-0.153943	-0.0416877	-0.111862
325.5	-0.0597458	0.0182553		-0.216745	-0.118522	-0.153036	-0.0519229	-0.113021
326	-0.0616292	0.0208325		-0.21542	-0.120066	-0.151398	-0.0511325	-0.112824
326.5	-0.0634131	0.0151025		-0.214367	-0.121493	-0.151674	-0.0427547	-0.112698
327	-0.0629141	0.0195682		-0.214978	-0.121695	-0.148951	-0.0480896	-0.112426
327.5	-0.0627595	0.0172441		-0.214095	-0.120358	-0.151359	-0.045521	-0.112597
328	-0.0643818	0.0189135		-0.21474	-0.11854	-0.151161	-0.0507571	-0.111369
328.5	-0.06558	0.0190443		-0.211988	-0.115359	-0.148951	-0.0565663	-0.111704
329	-0.0649241	0.0235506		-0.213653	-0.118883	-0.149642	-0.0504212	-0.111236
329.5	-0.0617008	0.0183027		-0.213789	-0.116914	-0.146939	-0.0512709	-0.110748
330	-0.0631938	0.0236241		-0.214536	-0.114611	-0.147373	-0.0556771	-0.110135
330.5	-0.0645527	0.0222801		-0.212701	-0.114245	-0.145735	-0.0490776	-0.110255
331	-0.0640083	0.0203721		-0.211648	-0.110387	-0.144611	-0.0480501	-0.111103
331.5	-0.0638772	0.0196397		-0.211308	-0.114179	-0.145262	-0.0481884	-0.110679
332	-0.0620401	0.0198792		-0.211682	-0.114304	-0.145084	-0.0567836	-0.109248
332.5	-0.0600508	0.0186435		-0.211172	-0.116279	-0.145282	-0.0468251	-0.110021
333	-0.0631928	0.0204657		-0.21124	-0.114593	-0.144512	-0.0515475	-0.110932
333.5	-0.0609463	0.018167		-0.212429	-0.11731	-0.143091	-0.0539778	-0.110546
334	-0.0599414	0.0168831		-0.210526	-0.116196	-0.142361	-0.0486231	-0.109837
334.5	-0.0597775	0.0143254		-0.210153	-0.114647	-0.139954	-0.0520612	-0.110343
335	-0.0584141	0.0162427		-0.211172	-0.112094	-0.144019	-0.0507966	-0.110052
335.5	-0.0608648	0.0143227		-0.208521	-0.111459	-0.144551	-0.049868	-0.108736
336	-0.0594203	0.0155043		-0.209847	-0.110327	-0.142026	-0.0502631	-0.108628
336.5	-0.0590732	0.0135809		-0.208759	-0.111307	-0.142204	-0.0541359	-0.107369
337	-0.0590284	0.0144434		-0.210458	-0.114623	-0.141967	-0.0450665	-0.107748
337.5	-0.058102	0.0122529		-0.209065	-0.113795	-0.14102	-0.048307	-0.108907
338	-0.05643	0.016869		-0.206856	-0.113247	-0.14029	-0.0468843	-0.107476
338.5	-0.0562903	0.0151532		-0.205633	-0.113979	-0.144591	-0.0496111	-0.109457
339	-0.0577094	0.0149851		-0.207162	-0.114143	-0.138514	-0.0519624	-0.10809
339.5	-0.0555043	0.0183739		-0.206346	-0.110348	-0.138534	-0.0541952	-0.107502
340	-0.0572109	0.015192		-0.206754	-0.114501	-0.141335	-0.0538593	-0.106983
340.5	-0.0563511	0.0148618		-0.205293	-0.114146	-0.138435	-0.0529306	-0.108438
341	-0.0587447	0.0132957		-0.205497	-0.114468	-0.139303	-0.0477537	-0.109033
341.5	-0.0579166	0.0149948		-0.205973	-0.116661	-0.138238	-0.0526342	-0.107331
342	-0.0575595	0.0149936		-0.206584	-0.112344	-0.139086	-0.0572776	-0.106578
342.5	-0.0574139	0.0172234		-0.205157	-0.112407	-0.136718	-0.0469239	-0.105559
343	-0.0567078	0.0176868		-0.204375	-0.108984	-0.134903	-0.0517253	-0.105837
343.5	-0.0557004	0.0183118		-0.205055	-0.108507	-0.137271	-0.0496901	-0.104881
344	-0.0577075	0.0185001		-0.203118	-0.10803	-0.138455	-0.0543533	-0.105856
344.5	-0.056993	0.0176113		-0.202608	-0.108522	-0.137527	-0.0490381	-0.104584
345	-0.0548863	0.0169897		-0.205089	-0.107661	-0.134883	-0.0533455	-0.104831
345.5	-0.056797	0.0171356		-0.203628	-0.107613	-0.135199	-0.0512116	-0.104995
346	-0.0572065	0.0145324		-0.204137	-0.105748	-0.137172	-0.0403046	-0.10404
346.5	-0.0558832	0.0134886		-0.203356	-0.105144	-0.133542	-0.0496704	-0.103653
347	-0.0569593	0.0192329		-0.204341	-0.10257	-0.132713	-0.0468843	-0.104571
347.5	-0.0572249	0.0156668		-0.204307	-0.103642	-0.136639	-0.0517648	-0.104198
348	-0.0576987	0.0180214		-0.204409	-0.103601	-0.13512	-0.0490578	-0.103394
348.5	-0.055821	0.0147049		-0.202268	-0.103023	-0.13072	-0.0509547	-0.103274
349	-0.0575471	0.0148096		-0.202574	-0.106559	-0.130957	-0.0512511	-0.102179
349.5	-0.0589534	0.0159305		-0.202642	-0.105781	-0.132101	-0.0557759	-0.101312
350	-0.056579	0.0139526		-0.201385	-0.103854	-0.131016	-0.0556969	-0.101483
350.5	-0.0525873	0.0120257		-0.200603	-0.103958	-0.13074	-0.0515475	-0.101875
351	-0.0543492	0.0163984		-0.201181	-0.105427	-0.130168	-0.0590559	-0.102369
351.5	-0.0533827	0.0138074		-0.200569	-0.105343	-0.132101	-0.0574159	-0.102217
352	-0.053803	0.0151394		-0.199923	-0.105549	-0.131667	-0.0552227	-0.101913
352.5	-0.0570511	0.0178422		-0.201011	-0.105019	-0.126419	-0.054788	-0.10154
353	-0.0535621	0.0160721		-0.198598	-0.10697	-0.126873	-0.0519624	-0.100571
353.5	-0.0576184	0.0144914		-0.19887	-0.106431	-0.128471	-0.0511523	-0.10078
354	-0.057335	0.0152023		-0.197545	-0.107467	-0.127642	-0.0521798	-0.10097
354.5	-0.0581414	0.0164811		-0.198938	-0.107378	-0.128017	-0.055934	-0.0999572
355	-0.0553104	0.0146458		-0.198224	-0.107774	-0.127405	-0.0513696	-0.098875
355.5	-0.0555234	0.0158595		-0.19802	-0.104408	-0.1293	-0.0488998	-0.0988939
356	-0.0571894	0.0152195		-0.197952	-0.10845	-0.130286	-0.0518636	-0.0981724
356.5	-0.0589714	0.0172824		-0.197749	-0.103723	-0.129221	-0.0493147	-0.0983623
357	-0.0577507	0.0170803		-0.198734	-0.103222	-0.129063	-0.0494925	-0.0963306
357.5	-0.0559197	0.0174959		-0.196559	-0.10523	-0.130227	-0.055361	-0.096299
358	-0.0550778	0.0161462		-0.197137	-0.103833	-0.129319	-0.0495716	-0.0973876
358.5	-0.0554459	0.0172879		-0.196185	-0.105546	-0.127267	-0.0472203	-0.0960585
359	-0.0599075	0.0190941		-0.195234	-0.0998738	-0.126261	-0.0530096	-0.095261
359.5	-0.0581968	0.0183784		-0.196457	-0.102048	-0.129457	-0.0495913	-0.0944635
360	-0.0587021	0.0164596		-0.195879	-0.101801	-0.126419	-0.0498284	-0.0944889
360.5	-0.0555473	0.0152114		-0.195913	-0.0991171	-0.127603	-0.0479513	-0.0955015
361	-0.0566872	0.0168532		-0.194282	-0.0955869	-0.125886	-0.0462323	-0.0960712
361.5	-0.0592354	0.0150984		-0.195438	-0.101378	-0.12563	-0.0507176	-0.09628
362	-0.0576923	0.0120113		-0.194996	-0.101351	-0.122295	-0.0497296	-0.0956787
362.5	-0.0580065	0.0149863		-0.196117	-0.102162	-0.124643	-0.046094	-0.0958053
363	-0.0599747	0.0163053		-0.193331	-0.100493	-0.1263	-0.0460347	-0.0950775
363.5	-0.0580072	0.015153		-0.194962	-0.100327	-0.124091	-0.0462521	-0.0957484
364	-0.0569459	0.0165163		-0.194248	-0.101539	-0.121131	-0.0443552	-0.0969382
364.5	-0.0549565	0.0136587		-0.194588	-0.098557	-0.123301	-0.0475364	-0.0953117
365	-0.0559935	0.0114638		-0.193093	-0.101435	-0.123262	-0.0519822	-0.0952294
365.5	-0.0538232	0.0118534		-0.19401	-0.101861	-0.119612	-0.051093	-0.0950079
366	-0.0565838	0.018037		-0.192175	-0.0987626	-0.122966	-0.0510337	-0.094742
366.5	-0.056526	0.0159032		-0.192073	-0.0979999	-0.123065	-0.0430906	-0.0946851
367	-0.0563296	0.0152006		-0.192583	-0.0992362	-0.122492	-0.0456	-0.0950268
367.5	-0.0561944	0.0112447		-0.19102	-0.0974935	-0.118763	-0.0488207	-0.0943686
368	-0.0574103	0.0136463		-0.190544	-0.0962304	-0.118487	-0.0513301	-0.0941977
368.5	-0.0554278	0.01167		-0.191224	-0.0968768	-0.120401	-0.0539778	-0.0946534
369	-0.0581589	0.0134898		-0.189694	-0.0952086	-0.119158	-0.0491369	-0.0949952
369.5	-0.0574894	0.0142561		-0.189389	-0.0978272	-0.119947	-0.0505002	-0.0934572
370	-0.0577389	0.015103		-0.189355	-0.0972075	-0.120105	-0.0482082	-0.0933939
370.5	-0.057368	0.0154172		-0.188097	-0.0956644	-0.119908	-0.0461928	-0.0938939
371	-0.0585393	0.0143846		-0.186058	-0.0960308	-0.11754	-0.0458964	-0.0934572
371.5	-0.0552938	0.0158789		-0.187146	-0.0979195	-0.116928	-0.0438612	-0.0937737
372	-0.0550374	0.0140553		-0.185854	-0.093591	-0.119355	-0.0403244	-0.0946914
372.5	-0.0532583	0.0120905		-0.185718	-0.0959146	-0.119533	-0.0543137	-0.0934952
373	-0.0557174	0.0159677		-0.184427	-0.0943655	-0.11681	-0.046588	-0.0946344
373.5	-0.0542549	0.0166689		-0.187078	-0.0954558	-0.117185	-0.044454	-0.0950268
374	-0.0569666	0.0162063		-0.185752	-0.0932067	-0.116652	-0.0505793	-0.0940458
374.5	-0.0553745	0.0165818		-0.183951	-0.0935731	-0.115922	-0.0429918	-0.0933749
375	-0.0557565	0.0154388		-0.185582	-0.0976365	-0.11385	-0.0455012	-0.0941091
375.5	-0.0573846	0.0163266		-0.182388	-0.0940944	-0.115843	-0.0427942	-0.0927737
376	-0.0575805	0.0175006		-0.183136	-0.0953695	-0.115468	-0.0353253	-0.0943306
376.5	-0.0575665	0.016055		-0.183238	-0.09259	-0.113653	-0.0423595	-0.0945142
377	-0.0576212	0.0150985		-0.179873	-0.0900698	-0.116711	-0.0279947	-0.0957737
377.5	-0.0553811	0.0177214		-0.181266	-0.0919197	-0.114501	-0.0399292	-0.0946028
378	-0.0542961	0.0186929		-0.181606	-0.0910439	-0.116968	-0.0464694	-0.0946597
378.5	-0.0576517	0.0191562		-0.180451	-0.0937518	-0.112351	-0.0457186	-0.095356
379	-0.0565515	0.0166529		-0.180927	-0.0945502	-0.111502	-0.0374395	-0.0943876
379.5	-0.0560185	0.0187404		-0.181402	-0.0919882	-0.113219	-0.0362738	-0.0953939
380	-0.0594232	0.0155311		-0.179499	-0.0904272	-0.113791	-0.0341003	-0.0960395
380.5	-0.0568225	0.0190123		-0.182286	-0.0940706	-0.11318	-0.0363923	-0.0958433
381	-0.0582578	0.0164662		-0.179126	-0.0926019	-0.11166	-0.0397909	-0.0955838
381.5	-0.0549565	0.0165384		-0.181029	-0.0950269	-0.109667	-0.0341398	-0.0955775
382	-0.0568696	0.0142231		-0.179703	-0.0947558	-0.111364	-0.0326776	-0.095337
382.5	-0.0556386	0.0149131		-0.181266	-0.0951996	-0.108839	-0.0315711	-0.0947357
383	-0.0562821	0.0163513		-0.179635	-0.0934837	-0.110121	-0.0255446	-0.0945838
383.5	-0.0553486	0.0161797		-0.179839	-0.0946366	-0.110417	-0.0372815	-0.0944256
384	-0.0556479	0.0156627		-0.178174	-0.091461	-0.106747	-0.036748	-0.0953623
384.5	-0.0556882	0.0173539		-0.177392	-0.0895276	-0.108977	-0.0285282	-0.0955775
385	-0.0534939	0.0168839		-0.180859	-0.0938055	-0.110812	-0.0354439	-0.09578
385.5	-0.0553644	0.0156284		-0.179975	-0.0926973	-0.107477	-0.0316699	-0.0951787
386	-0.054916	0.0174934		-0.17899	-0.0904481	-0.106787	-0.0376569	-0.0955838
386.5	-0.0545082	0.0177246		-0.178208	-0.0907907	-0.106195	-0.0376371	-0.0961091
387	-0.055142	0.0158804		-0.17848	-0.0938948	-0.108247	-0.03084	-0.0954572
387.5	-0.0528275	0.0137338		-0.177732	-0.0936476	-0.10728	-0.0354439	-0.094242
388	-0.053323	0.0145813		-0.176271	-0.0919436	-0.105859	-0.0256829	-0.094204
388.5	-0.0523796	0.0149515		-0.175625	-0.0900251	-0.108109	-0.035187	-0.0935268
389	-0.05102	0.0135189		-0.174878	-0.0922027	-0.105524	-0.0374791	-0.0935648
389.5	-0.0524629	0.0132971		-0.174028	-0.0943953	-0.102485	-0.035108	-0.0936154
390	-0.0540257	0.0154713		-0.17763	-0.0910499	-0.106116	-0.0382101	-0.0930078
390.5	-0.0564561	0.0161285		-0.174708	-0.0918751	-0.106806	-0.0410159	-0.0934572
391	-0.0577696	0.016		-0.175829	-0.0888871	-0.106057	-0.0280738	-0.094742
391.5	-0.0547783	0.0156996		-0.175183	-0.0897957	-0.104853	-0.0343769	-0.0942357
392	-0.0556714	0.015737		-0.174334	-0.091175	-0.104419	-0.0322627	-0.0948243
392.5	-0.0540633	0.0125285		-0.174708	-0.091309	-0.105445	-0.037321	-0.0929319
393	-0.0531792	0.0162917		-0.176033	-0.0919406	-0.101815	-0.0340015	-0.0931724
393.5	-0.0552262	0.0136311		-0.174606	-0.0896229	-0.104478	-0.0275008	-0.0922673
394	-0.0543731	0.0129912		-0.175965	-0.0893905	-0.104419	-0.0352068	-0.0928623
394.5	-0.0550652	0.0112567		-0.176713	-0.0898553	-0.101144	-0.0316699	-0.0914129
395	-0.0556493	0.0138265		-0.175217	-0.0898821	-0.102624	-0.0320256	-0.0915015
395.5	-0.0542259	0.012882		-0.176339	-0.0879546	-0.101223	-0.0310574	-0.0904699
396	-0.054114	0.0156187		-0.175251	-0.0908175	-0.102604	-0.0270068	-0.0904699
396.5	-0.0574641	0.0177624		-0.174028	-0.0916218	-0.0979276	-0.0303658	-0.0916091
397	-0.0558768	0.0163186		-0.17481	-0.0858276	-0.0990128	-0.0276193	-0.0896471
397.5	-0.0528329	0.0130865		-0.175013	-0.0853778	-0.0997231	-0.0397513	-0.0897483
398	-0.0514116	0.0117106		-0.174062	-0.0880887	-0.0985393	-0.0297335	-0.0893053
398.5	-0.0530668	0.0138893		-0.172839	-0.0881125	-0.099585	-0.0278959	-0.0899572
399	-0.0520794	0.0132738		-0.171989	-0.0883568	-0.101183	-0.0306622	-0.0898559
399.5	-0.0544527	0.0117528		-0.171819	-0.0880887	-0.098046	-0.0288444	-0.08978
400	-0.0531771	0.0130052		-0.17362	-0.090603	-0.100059	-0.03412	-0.0893876
400.5	-0.0549274	0.012374		-0.1708	-0.0916546	-0.101302	-0.0303856	-0.0893116
401	-0.0535889	0.0108766		-0.171513	-0.0929088	-0.0993482	-0.0272636	-0.0896281
401.5	-0.0547115	0.0145007		-0.172499	-0.0886488	-0.098776	-0.0278959	-0.0895838
402	-0.0542787	0.0171998		-0.173994	-0.0889794	-0.0987168	-0.0320651	-0.0885901
402.5	-0.0535934	0.0149445		-0.173212	-0.0936506	-0.0951061	-0.0368468	-0.0874698
403	-0.0568703	0.0189045		-0.171309	-0.0940825	-0.0973554	-0.026908	-0.0876407
403.5	-0.0545862	0.0169871		-0.171887	-0.0913388	-0.0996639	-0.0290024	-0.087166
404	-0.0538984	0.0146132		-0.171207	-0.0871324	-0.0976711	-0.036254	-0.0874888
404.5	-0.0535399	0.0130663		-0.168115	-0.0890152	-0.0984406	-0.0294371	-0.0871154
405	-0.050986	0.0119573		-0.168455	-0.0870758	-0.0990917	-0.0299706	-0.0863306
405.5	-0.0503593	0.0104493		-0.168591	-0.0882615	-0.0998218	-0.0310376	-0.0866407
406	-0.0535383	0.0141292		-0.168489	-0.0872993	-0.0971581	-0.0354439	-0.0868179
406.5	-0.0535148	0.0123238		-0.167537	-0.0882764	-0.0974146	-0.0316502	-0.0861913
407	-0.0509571	0.0114529		-0.168285	-0.088896	-0.0962505	-0.0339817	-0.086166
407.5	-0.0516376	0.0151856		-0.165022	-0.0833252	-0.097533	-0.0299311	-0.0865838
408	-0.053475	0.0144102		-0.165362	-0.0856191	-0.0981841	-0.0292791	-0.08728
408.5	-0.0534568	0.0163467		-0.166382	-0.0827116	-0.0971976	-0.0285677	-0.0856027
409	-0.0526648	0.0144606		-0.16628	-0.079944	-0.0973751	-0.0322824	-0.0855141
409.5	-0.052113	0.0117041		-0.16645	-0.0861583	-0.0966254	-0.0278367	-0.0838053
410	-0.05193	0.014472		-0.165804	-0.0868405	-0.0963294	-0.0287851	-0.0824445
410.5	-0.0501059	0.014706		-0.162066	-0.0852884	-0.0946918	-0.0347721	-0.0833939
411	-0.0504416	0.0147361		-0.165362	-0.0848296	-0.0923438	-0.0342386	-0.0834572
411.5	-0.050018	0.0152587		-0.164309	-0.0844364	-0.0926003	-0.0331716	-0.0828749
412	-0.052106	0.0205846		-0.162745	-0.0865277	-0.0931725	-0.0321639	-0.0823369
412.5	-0.0522845	0.0203085		-0.164682	-0.0840551	-0.0935276	-0.0374198	-0.0830901
413	-0.0541877	0.0222424		-0.164105	-0.0875644	-0.0936263	-0.0362738	-0.0837863
413.5	-0.0525591	0.0203036		-0.164988	-0.0892237	-0.0917716	-0.0336656	-0.0840774
414	-0.0527907	0.0214808		-0.163867	-0.0856876	-0.0920676	-0.0242998	-0.0816723
414.5	-0.0526684	0.0192206		-0.163799	-0.0875614	-0.0906864	-0.0292198	-0.0820711
415	-0.0547818	0.0188392		-0.165124	-0.0844394	-0.0921662	-0.0275798	-0.0814698
415.5	-0.051943	0.0182455		-0.162542	-0.0858038	-0.0901931	-0.0335273	-0.0820584
416	-0.0518518	0.0185287		-0.163561	-0.0860064	-0.089838	-0.0282516	-0.081723
416.5	-0.051429	0.0178567		-0.161386	-0.0849548	-0.0917321	-0.0288444	-0.0804382
417	-0.0494098	0.0160602		-0.161862	-0.0862357	-0.0935276	-0.0256237	-0.0814065
417.5	-0.0502508	0.0184797		-0.162202	-0.0847879	-0.0907259	-0.0306227	-0.0819382
418	-0.0500075	0.0180194		-0.164105	-0.0848028	-0.0909429	-0.0267302	-0.0814065
418.5	-0.0479026	0.0167372		-0.162643	-0.0847164	-0.0898972	-0.0315711	-0.0805584
419	-0.0493464	0.017867		-0.16159	-0.0827741	-0.091081	-0.0299706	-0.0806723
419.5	-0.0488456	0.0175941		-0.16244	-0.0831524	-0.0889501	-0.032401	-0.0792736
420	-0.0489003	0.0176364		-0.160604	-0.0849309	-0.0876676	-0.0327764	-0.079723
420.5	-0.0473829	0.0138212		-0.160299	-0.0848475	-0.089325	-0.0331321	-0.079685
421	-0.0490693	0.0150061		-0.159653	-0.0831078	-0.0898774	-0.032322	-0.0789065
421.5	-0.0464257	0.0158478		-0.159279	-0.0828516	-0.0861286	-0.0229957	-0.0804318
422	-0.0479664	0.0179274		-0.159347	-0.0855595	-0.0899958	-0.0298323	-0.078723
422.5	-0.0487687	0.0154161		-0.160231	-0.0811595	-0.0889698	-0.025189	-0.0795901
423	-0.0481577	0.0135827		-0.159687	-0.0795865	-0.0888712	-0.0312352	-0.0791787
423.5	-0.0492347	0.0133136		-0.158803	-0.0794376	-0.0859707	-0.0252482	-0.0799382
424	-0.0490269	0.0125482		-0.160502	-0.0778021	-0.0893842	-0.0327764	-0.0790078
424.5	-0.0480507	0.0158269		-0.159211	-0.076816	-0.0869178	-0.0299311	-0.0780331
425	-0.0507006	0.0173512		-0.158124	-0.0794882	-0.0860694	-0.0239639	-0.078666
425.5	-0.049705	0.0148762		-0.159483	-0.0815021	-0.0867994	-0.0267894	-0.0783875
426	-0.0492466	0.0141322		-0.159415	-0.0764079	-0.0868192	-0.0273032	-0.0768875
426.5	-0.0501067	0.0181861		-0.157376	-0.0760087	-0.0861878	-0.0227586	-0.0772672
427	-0.0462114	0.0158035		-0.157614	-0.0798576	-0.0860694	-0.0262559	-0.07659
427.5	-0.0500719	0.0180185		-0.15656	-0.0774565	-0.0891079	-0.0226993	-0.0774002
428	-0.0489823	0.0180099		-0.155575	-0.076682	-0.0876873	-0.0235292	-0.074685
428.5	-0.0483587	0.0128995		-0.156085	-0.0807335	-0.0837214	-0.0303658	-0.0759951
429	-0.0491953	0.0162565		-0.15656	-0.078532	-0.0848066	-0.0245962	-0.0742989
429.5	-0.0472414	0.0130646		-0.155779	-0.0791188	-0.0861878	-0.0299114	-0.0755204
430	-0.0479079	0.0131299		-0.154691	-0.0789758	-0.0832676	-0.0254458	-0.0762166
430.5	-0.0464739	0.011219		-0.155065	-0.0778289	-0.0852604	-0.0263547	-0.0760647
431	-0.0492704	0.0110281		-0.154861	-0.0780106	-0.0840766	-0.03248	-0.0753685
431.5	-0.0485158	0.00875996		-0.155711	-0.0785677	-0.0823995	-0.0249123	-0.0748495
432	-0.047484	0.0109668		-0.15408	-0.0816182	-0.0806434	-0.0319465	-0.0743495
432.5	-0.0467134	0.00973145		-0.154453	-0.0778766	-0.0836228	-0.0274415	-0.0748875
433	-0.0479719	0.00906991		-0.153774	-0.0810969	-0.0828336	-0.0241615	-0.0747483
433.5	-0.0467662	0.00927528		-0.154453	-0.0787256	-0.0834847	-0.0240627	-0.0744255
434	-0.0454764	0.00911572		-0.15374	-0.0777038	-0.0814919	-0.0233118	-0.0731849
434.5	-0.0450052	0.0109744		-0.15289	-0.0756155	-0.0834452	-0.0232921	-0.0741027
435	-0.0458579	0.0100938		-0.152856	-0.0771616	-0.0807815	-0.0232526	-0.074052
435.5	-0.0453846	0.00772726		-0.154182	-0.076965	-0.0840174	-0.0291408	-0.0742862
436	-0.043318	0.00896786		-0.15374	-0.0786392	-0.0818865	-0.0254656	-0.0741343
436.5	-0.0442075	0.008594		-0.151293	-0.0758717	-0.0788677	-0.0264535	-0.0738495
437	-0.0434103	0.00951523		-0.152109	-0.0795359	-0.0839385	-0.0273229	-0.0744065
437.5	-0.0439457	0.00988686		-0.153502	-0.0779302	-0.0800515	-0.0239639	-0.0725014
438	-0.0416913	0.00856026		-0.152414	-0.0791605	-0.0777233	-0.0290617	-0.0729634
438.5	-0.0414305	0.0087168		-0.150817	-0.075398	-0.0803277	-0.0336656	-0.0725647
439	-0.0422896	0.00939728		-0.153468	-0.0796283	-0.0774865	-0.0206444	-0.0731786
439.5	-0.0447112	0.00988026		-0.150239	-0.0740307	-0.0768157	-0.0232131	-0.0731849
440	-0.044395	0.00761313		-0.150681	-0.0725679	-0.078256	-0.0207234	-0.0728875
440.5	-0.0440358	0.00585645		-0.151021	-0.0721181	-0.0771314	-0.0205851	-0.0739824
441	-0.0447953	0.0100829		-0.152109	-0.0748618	-0.0793807	-0.0215731	-0.0743875
441.5	-0.0459878	0.00933398		-0.149424	-0.0723296	-0.0778219	-0.0254063	-0.0733685
442	-0.0444176	0.0104142		-0.149186	-0.0754248	-0.0765197	-0.0239046	-0.0742799
442.5	-0.0450538	0.00933167		-0.148676	-0.0765747	-0.0803475	-0.0261571	-0.0737799
443	-0.0441026	0.00718401		-0.149764	-0.0753414	-0.0794399	-0.0241812	-0.0731533
443.5	-0.0477645	0.00784467		-0.149424	-0.0742064	-0.0804461	-0.0221658	-0.0731596
444	-0.0466541	0.0100468		-0.147793	-0.0754606	-0.0786901	-0.0197355	-0.0734824
444.5	-0.0465198	0.0142768		-0.147623	-0.0747754	-0.0787887	-0.0181943	-0.0743305
445	-0.0475926	0.0118393		-0.147827	-0.0725739	-0.0764013	-0.0212372	-0.0726723
445.5	-0.0474261	0.0118613		-0.149356	-0.0696425	-0.0762829	-0.0169099	-0.0727039
446	-0.04592	0.00948067		-0.147555	-0.0717428	-0.0768551	-0.0240627	-0.0731406
446.5	-0.0448992	0.00838617		-0.147657	-0.0713197	-0.0750399	-0.019775	-0.0725014
447	-0.0450715	0.00897978		-0.146875	-0.0690408	-0.0744085	-0.019281	-0.0714508
447.5	-0.0438889	0.00896846		-0.144972	-0.0727199	-0.0786506	-0.0195774	-0.0717862
448	-0.0448973	0.00988429		-0.148336	-0.068296	-0.0762435	-0.0215335	-0.071533
448.5	-0.0456679	0.00935391		-0.14854	-0.07227	-0.0763618	-0.0211581	-0.071166
449	-0.0446238	0.00769304		-0.147317	-0.0728361	-0.0750991	-0.0189056	-0.070628
449.5	-0.0454356	0.00935345		-0.14555	-0.0682096	-0.0734614	-0.0139856	-0.0699571
450	-0.0447913	0.00964479		-0.146535	-0.0726305	-0.073856	-0.0140054	-0.0698938
450.5	-0.0435937	0.00769394		-0.146501	-0.0706882	-0.0761448	-0.016495	-0.0717989
451	-0.0453361	0.00755439		-0.145074	-0.0718232	-0.0772695	-0.0215928	-0.0707292
451.5	-0.0435778	0.00883364		-0.145686	-0.0710308	-0.0753358	-0.0177003	-0.0693052
452	-0.0444772	0.0108229		-0.146161	-0.0749393	-0.0771116	-0.0267302	-0.068514
452.5	-0.045182	0.0105018		-0.146909	-0.0673606	-0.0753161	-0.0205653	-0.0674001
453	-0.0470858	0.012579		-0.143783	-0.0682603	-0.0720013	-0.0236675	-0.067014
453.5	-0.0457076	0.00876442		-0.145176	-0.0678343	-0.072909	-0.00865066	-0.0680077
454	-0.0437956	0.0076572		-0.145414	-0.0711201	-0.0746453	-0.0142425	-0.0678178
454.5	-0.0434207	0.0100119		-0.143851	-0.0688173	-0.0725341	-0.014282	-0.0668621
455	-0.0433866	0.0110429		-0.142491	-0.0675721	-0.0744874	-0.0210593	-0.067071
455.5	-0.0440776	0.0113824		-0.144088	-0.0645007	-0.0754937	-0.0203282	-0.0672862
456	-0.0432155	0.00847092		-0.144122	-0.0706018	-0.0720211	-0.0182931	-0.0694001
456.5	-0.0439628	0.00927166		-0.14402	-0.0726871	-0.0749215	-0.0161591	-0.0693748
457	-0.0457984	0.00939552		-0.142253	-0.0693595	-0.0710543	-0.017147	-0.0695773
457.5	-0.046028	0.0117232		-0.143375	-0.0679236	-0.070048	-0.0188068	-0.0701976
458	-0.0485489	0.0100851		-0.143375	-0.0664639	-0.0717251	-0.0197552	-0.0689381
458.5	-0.046178	0.0114942		-0.141064	-0.0692672	-0.0736982	-0.017147	-0.0699001
459	-0.0441815	0.0109533		-0.143952	-0.0648612	-0.0735206	-0.0218102	-0.0696406
459.5	-0.043646	0.00918271		-0.142797	-0.0670955	-0.0706399	-0.0222053	-0.0695647
460	-0.0488601	0.0125848		-0.140452	-0.0647748	-0.0694955	-0.0213162	-0.0699824
460.5	-0.0476998	0.00914669		-0.14001	-0.0686386	-0.0693969	-0.0158034	-0.0693875
461	-0.0483511	0.0100293		-0.140486	-0.0698689	-0.0740336	-0.0198343	-0.0693685
461.5	-0.0483357	0.0132749		-0.142049	-0.0689752	-0.0711332	-0.0156651	-0.0693052
462	-0.0461217	0.0120258		-0.140214	-0.0694519	-0.0693771	-0.0200516	-0.0692735
462.5	-0.0430592	0.0113811		-0.139671	-0.0695383	-0.072396	-0.0140844	-0.069071
463	-0.0443407	0.0118459		-0.140078	-0.0693119	-0.0709556	-0.0118714	-0.0687102
463.5	-0.0449604	0.0112839		-0.140044	-0.0687935	-0.0692588	-0.0125629	-0.0692102
464	-0.0435188	0.0131395		-0.138889	-0.0654153	-0.069318	-0.0151316	-0.0681849
464.5	-0.0425268	0.0119404		-0.138209	-0.0703396	-0.0684103	-0.0119899	-0.0685457
465	-0.0436185	0.011765		-0.139195	-0.0686297	-0.0684498	-0.0156058	-0.0669254
465.5	-0.0433402	0.0119742		-0.137054	-0.0708431	-0.0666148	-0.0130964	-0.06809
466	-0.0428528	0.00972949		-0.138923	-0.0677687	-0.0690417	-0.012721	-0.0678242
466.5	-0.0422935	0.0105718		-0.138039	-0.0735719	-0.0681933	-0.013709	-0.0672609
467	-0.0421369	0.00999854		-0.137835	-0.0701788	-0.0686866	-0.0102116	-0.068128
467.5	-0.0421404	0.0113033		-0.136204	-0.0677717	-0.0687655	-0.0165938	-0.0690773
468	-0.0444665	0.0112342		-0.137156	-0.0714985	-0.0679763	-0.0159813	-0.0679571
468.5	-0.0435536	0.0128776		-0.136782	-0.0673278	-0.0681144	-0.01608	-0.0669128
469	-0.0439676	0.00984169		-0.137801	-0.0696962	-0.0656086	-0.0128001	-0.0663431
469.5	-0.0425019	0.0111682		-0.138277	-0.0712244	-0.0671081	-0.0145388	-0.0667292
470	-0.0433631	0.0101195		-0.138957	-0.0670538	-0.0674435	-0.0153885	-0.0666343
470.5	-0.0443627	0.0110759		-0.136442	-0.0683377	-0.0675619	-0.0140251	-0.0670393
471	-0.0442178	0.0109995		-0.138141	-0.0682215	-0.0647207	-0.0123456	-0.0659887
471.5	-0.0438054	0.0123664		-0.136238	-0.070572	-0.0650956	-0.0145981	-0.0672862
472	-0.0434369	0.0111518		-0.135762	-0.0691719	-0.067996	-0.0148155	-0.0659001
472.5	-0.0461534	0.0137324		-0.137835	-0.0674351	-0.0658059	-0.00918415	-0.0671723
473	-0.0441446	0.0121009		-0.136408	-0.0681649	-0.0661808	-0.0177596	-0.0653558
473.5	-0.0466226	0.0145902		-0.134845	-0.0679087	-0.0667332	-0.0197947	-0.0656596
474	-0.0457773	0.01501		-0.136136	-0.0691033	-0.0670489	-0.016416	-0.0647672
474.5	-0.0462018	0.0137158		-0.135015	-0.0694936	-0.065648	-0.0182733	-0.0658305
475	-0.0499017	0.0155882		-0.134029	-0.0689574	-0.0653323	-0.0122666	-0.0655204
475.5	-0.0492252	0.0150904		-0.134471	-0.0648135	-0.0648588	-0.0168902	-0.0651659
476	-0.0469511	0.015675		-0.135423	-0.066455	-0.0685287	-0.0150131	-0.0647292
476.5	-0.0445641	0.0149879		-0.134777	-0.0705184	-0.065135	-0.0173446	-0.0653115
477	-0.0447806	0.0145249		-0.133655	-0.0686922	-0.0664964	-0.00803813	-0.0662735
477.5	-0.0427343	0.0160643		-0.134369	-0.0672861	-0.0661216	-0.0112984	-0.0657355
478	-0.0437983	0.0137468		-0.134097	-0.0685373	-0.0660032	-0.0122863	-0.0661849
478.5	-0.0446675	0.0143721		-0.134097	-0.0705303	-0.0626884	-0.014934	-0.0652166
479	-0.0464167	0.0140016		-0.133044	-0.0668363	-0.065135	-0.00971765	-0.066052
479.5	-0.043657	0.0118348		-0.132908	-0.0672295	-0.0626489	-0.0148155	-0.0657292
480	-0.0419871	0.0116512		-0.132534	-0.0671699	-0.0622543	-0.0144005	-0.0659064
480.5	-0.0441833	0.0138832		-0.133757	-0.0663745	-0.0627476	-0.0138078	-0.0651596
481	-0.0437001	0.0129044		-0.131141	-0.0684241	-0.0629252	-0.00843331	-0.0647039
481.5	-0.0452204	0.012632		-0.132432	-0.0664699	-0.0618794	-0.0167716	-0.064476
482	-0.0470131	0.0138503		-0.130597	-0.0661154	-0.0603404	-0.0117726	-0.0642545
482.5	-0.0438617	0.0142929		-0.133384	-0.0670091	-0.0601234	-0.0146969	-0.0636912
483	-0.0446506	0.0131816		-0.132296	-0.0675304	-0.0612283	-0.0174039	-0.062533
483.5	-0.042878	0.0110697		-0.131718	-0.0657877	-0.0628068	-0.0147562	-0.0634507
484	-0.0469068	0.0145861		-0.130121	-0.0652634	-0.0616229	-0.0176213	-0.0641279
484.5	-0.0433262	0.0106369		-0.129985	-0.0657609	-0.0627673	-0.0232131	-0.0621216
485	-0.0435035	0.0102316		-0.130495	-0.0677449	-0.0623924	-0.0203282	-0.0624317
485.5	-0.0438704	0.0105074		-0.128728	-0.0652604	-0.0589987	-0.016989	-0.0631596
486	-0.0457965	0.0146247		-0.128728	-0.0665771	-0.0615638	-0.0150526	-0.0646976
486.5	-0.0446175	0.0126761		-0.130359	-0.0654004	-0.0601629	-0.0117726	-0.0646153
487	-0.0453479	0.0126985		-0.130121	-0.0643935	-0.0618005	-0.00766271	-0.0634634
487.5	-0.0429277	0.0148729		-0.128728	-0.0670687	-0.0587817	-0.00910512	-0.0646279
488	-0.0440333	0.0161015		-0.128354	-0.069863	-0.0589593	-0.00430368	-0.0653685
488.5	-0.0487606	0.019088		-0.128762	-0.067867	-0.0627279	-0.00760343	-0.0652545
489	-0.0481343	0.0185323		-0.128524	-0.0676794	-0.0625898	-0.0176805	-0.0656343
489.5	-0.0483978	0.0186623		-0.126485	-0.0701788	-0.0598866	-0.0107451	-0.066014
490	-0.0463114	0.0172659		-0.127572	-0.0697945	-0.0609324	-0.0137485	-0.0642862
490.5	-0.0484968	0.0163204		-0.12883	-0.0734736	-0.0594131	-0.017068	-0.0642419
491	-0.0494323	0.0127216		-0.127946	-0.071567	-0.0604786	-0.0126222	-0.06459
491.5	-0.0480161	0.0148271		-0.127199	-0.0695025	-0.0586831	-0.0151514	-0.0645457
492	-0.0481986	0.0149842		-0.124854	-0.0671431	-0.0591763	-0.0131557	-0.0651153
492.5	-0.0458022	0.0111698		-0.126961	-0.0682305	-0.0595117	-0.0194391	-0.0648558
493	-0.0475635	0.0159654		-0.1273	-0.0666099	-0.0613467	-0.014855	-0.0649697
493.5	-0.0468328	0.0138663		-0.124752	-0.0704111	-0.0603799	-0.00920391	-0.0655077
494	-0.0477881	0.0143907		-0.125805	-0.0683556	-0.0589198	-0.0112193	-0.0642862
494.5	-0.0463188	0.0112191		-0.127912	-0.0666307	-0.0595315	-0.0128988	-0.0644634
495	-0.0467443	0.0149828		-0.126111	-0.0717725	-0.0583871	-0.0144796	-0.0638305
495.5	-0.0470129	0.016033		-0.127572	-0.069857	-0.0582884	-0.0132743	-0.0641722
496	-0.0474255	0.0141807		-0.129441	-0.0689514	-0.0594328	-0.0202887	-0.0640457
496.5	-0.0468488	0.0145815		-0.126417	-0.0715878	-0.057223	-0.0198935	-0.0642355
497	-0.0460795	0.0131495		-0.127368	-0.0712155	-0.0557037	-0.0138473	-0.0641533
497.5	-0.047057	0.0160864		-0.125669	-0.066741	-0.0560391	-0.019202	-0.0643684
498	-0.046605	0.0141079		-0.125873	-0.0688025	-0.0545593	-0.0177991	-0.0643178
498.5	-0.0452153	0.0151099		-0.125092	-0.0630172	-0.0560589	-0.0115157	-0.064476
499	-0.0445187	0.0147019		-0.12448	-0.0674857	-0.0567889	-0.0205456	-0.0645963
499.5	-0.0459121	0.0151189		-0.126995	-0.0656864	-0.0547566	-0.0102709	-0.0647862
500	-0.0436274	0.0132287		-0.125126	-0.0683198	-0.0556248	-0.0203678	-0.0650773
500.5	-0.0425716	0.00697821		-0.125193	-0.0705065	-0.0570849	-0.0166531	-0.0647292
501	-0.0461649	0.00958411		-0.124854	-0.0701579	-0.0555656	-0.0236873	-0.0647735
501.5	-0.0468095	0.0120866		-0.12431	-0.0684688	-0.0560194	-0.0144993	-0.0652988
502	-0.0441835	0.00960114		-0.125533	-0.0677747	-0.054362	-0.0127803	-0.0652229
502.5	-0.0456885	0.0120477		-0.125771	-0.0683109	-0.0552894	-0.0188068	-0.0636532
503	-0.0439224	0.0126583		-0.121795	-0.0668899	-0.051284	-0.0102314	-0.0637798
503.5	-0.045122	0.0123843		-0.12329	-0.0681054	-0.0552499	-0.0179769	-0.0636786
504	-0.0412214	0.0112132		-0.125533	-0.0659426	-0.0544015	-0.0103302	-0.0642988
504.5	-0.0445223	0.012206		-0.122679	-0.0626239	-0.0543817	-0.0147167	-0.0638495
505	-0.0432023	0.0140814		-0.123053	-0.067021	-0.0551907	-0.00878897	-0.0633368
505.5	-0.0450625	0.0149359		-0.122543	-0.0651978	-0.0558221	-0.0108637	-0.0631153
506	-0.041759	0.0129518		-0.124106	-0.0654213	-0.0554275	-0.0166926	-0.0617608
506.5	-0.0434689	0.0145931		-0.123154	-0.0639228	-0.0554275	-0.0102116	-0.0624634
507	-0.0447584	0.0166414		-0.122407	-0.0661869	-0.0541055	-0.0117923	-0.0632482
507.5	-0.047357	0.0214126		-0.124446	-0.0645126	-0.0563154	-0.010429	-0.0640014
508	-0.0446681	0.0169017		-0.123902	-0.0653498	-0.0553288	-0.0121678	-0.0638115
508.5	-0.0443321	0.0187913		-0.12312	-0.0659515	-0.0550329	-0.0135114	-0.0634064
509	-0.0442404	0.0174597		-0.122781	-0.0642386	-0.0547764	-0.0168704	-0.0642988
509.5	-0.0463518	0.0156326		-0.122917	-0.0617839	-0.054362	-0.00823572	-0.0639887
510	-0.0430101	0.0127099		-0.121931	-0.0628593	-0.0544607	-0.00398753	-0.0644571
510.5	-0.041882	0.0158782		-0.122305	-0.0597105	-0.0531782	-0.0110217	-0.063514
511	-0.0424429	0.0197168		-0.122407	-0.0567791	-0.0549342	-0.0123061	-0.0639507
511.5	-0.0432271	0.0159911		-0.121999	-0.0611195	-0.0527441	-0.0128198	-0.0638938
512	-0.0449267	0.01895		-0.12081	-0.0600233	-0.0498831	-0.010587	-0.0625646
512.5	-0.0446426	0.0193992		-0.121183	-0.0606608	-0.0545593	-0.013709	-0.0623621
513	-0.0433601	0.0181624		-0.119212	-0.0580273	-0.0537701	-0.0173446	-0.0614317
513.5	-0.045883	0.0169666		-0.118363	-0.0591683	-0.0508105	-0.00778126	-0.0618874
514	-0.045635	0.0178208		-0.118703	-0.0558556	-0.0505342	-0.0160405	-0.0622292
514.5	-0.0438721	0.0194419		-0.120708	-0.0591981	-0.0545988	-0.0111798	-0.0600773
515	-0.0453476	0.0190885		-0.11962	-0.0604135	-0.0543817	-0.016495	-0.0615077
515.5	-0.0453647	0.0221481		-0.118125	-0.0587631	-0.0513235	-0.0129581	-0.0609697
516	-0.0425317	0.0173736		-0.120164	-0.0582567	-0.0509683	-0.0131162	-0.0604001
516.5	-0.0456636	0.0171999		-0.117887	-0.0608991	-0.0520535	-0.00412585	-0.0615583
517	-0.0444355	0.0183651		-0.118907	-0.060628	-0.0519943	-0.00452103	-0.0617292
517.5	-0.0455431	0.0190778		-0.118635	-0.0617183	-0.0513827	-0.012642	-0.0619317
518	-0.0421781	0.0170347		-0.119212	-0.0617541	-0.0491728	-0.00999427	-0.0611532
518.5	-0.0468575	0.0215571		-0.118533	-0.057935	-0.0515997	-0.00975716	-0.060552
519	-0.0457833	0.0198127		-0.118329	-0.058921	-0.0520338	-0.00254512	-0.0603621
519.5	-0.0457564	0.0171169		-0.118295	-0.0586589	-0.0507118	-0.0113774	-0.0592608
520	-0.0464688	0.0205177		-0.119416	-0.056934	-0.0534741	-0.0105278	-0.0601026
520.5	-0.0448554	0.0204426		-0.118533	-0.0588525	-0.0516984	-0.0128001	-0.0598304
521	-0.0422733	0.0179782		-0.120062	-0.0558139	-0.0504158	-0.00882849	-0.0580836
521.5	-0.0396434	0.015111		-0.118839	-0.0591921	-0.0496266	-0.0125037	-0.0573557
522	-0.0419529	0.0179945		-0.116969	-0.0580035	-0.0473773	-0.0125827	-0.0583558
522.5	-0.0436043	0.0188272		-0.115814	-0.0560999	-0.0492912	-0.0147562	-0.057014
523	-0.0428766	0.0160136		-0.116086	-0.0577652	-0.0480876	-0.00505452	-0.0578431
523.5	-0.0438607	0.0148506		-0.117921	-0.0604195	-0.0480284	-0.0126025	-0.0560646
524	-0.0447079	0.0176259		-0.11561	-0.057929	-0.0483244	-0.0078603	-0.0563557
524.5	-0.0442767	0.0153562		-0.116222	-0.059353	-0.0493898	-0.0117528	-0.0563621
525	-0.0463265	0.0178316		-0.116188	-0.056934	-0.0466275	-0.00434319	-0.0564887
525.5	-0.0460998	0.0197183		-0.116154	-0.0572349	-0.0506132	-0.0145388	-0.0566469
526	-0.043848	0.0182868		-0.117207	-0.0550304	-0.0501396	-0.0121678	-0.0564633
526.5	-0.0463952	0.0174688		-0.116188	-0.0597551	-0.0481073	-0.0109229	-0.0572102
527	-0.0457675	0.0184898		-0.115338	-0.0577026	-0.0477917	-0.0150131	-0.0573494
527.5	-0.0452063	0.0187571		-0.114795	-0.0589389	-0.0512445	-0.0151514	-0.0580773
528	-0.0441122	0.0132891		-0.116528	-0.061614	-0.047397	-0.00878897	-0.0581216
528.5	-0.0450886	0.0174052		-0.11493	-0.0572826	-0.0461737	-0.00612151	-0.0576659
529	-0.0454309	0.0191177		-0.114523	-0.0547653	-0.046667	-0.00548922	-0.0580077
529.5	-0.044507	0.01708		-0.113333	-0.0568863	-0.0464302	-0.0169099	-0.0573684
530	-0.0474225	0.0198268		-0.114523	-0.0566718	-0.0449307	-0.0098362	-0.0569823
530.5	-0.0469242	0.0205124		-0.113945	-0.0562131	-0.0432733	-0.0121875	-0.0571469
531	-0.0448152	0.0209817		-0.115066	-0.0564901	-0.0465881	-0.00234753	-0.0569127
531.5	-0.043503	0.0188472		-0.113299	-0.057929	-0.0447728	-0.00477789	-0.0565076
532	-0.0435715	0.0197755		-0.112008	-0.0550513	-0.0444571	-0.00789982	-0.0551216
532.5	-0.0424895	0.0171757		-0.112144	-0.0574881	-0.0441415	-0.00392826	-0.0568368
533	-0.0447614	0.0204161		-0.11194	-0.0524237	-0.0460948	-0.000391392	-0.0568874
533.5	-0.046257	0.0188017		-0.113163	-0.0583103	-0.0470813	-0.0101919	-0.0550899
534	-0.0444596	0.0170354		-0.110309	-0.057217	-0.0450885	-0.0139658	-0.0555899
534.5	-0.0464446	0.0193283		-0.112823	-0.0505678	-0.0452464	-0.00782078	-0.0559254
535	-0.0437785	0.0165354		-0.111532	-0.0561267	-0.0448123	-0.00953981	-0.0555773
535.5	-0.0411525	0.0191755		-0.111022	-0.0541069	-0.0456015	-0.0116343	-0.0568684
536	-0.0450274	0.0180245		-0.110615	-0.0566927	-0.0439639	-0.0112786	-0.0573304
536.5	-0.0432079	0.0170031		-0.109765	-0.0534932	-0.0406491	-0.0160603	-0.0577355
537	-0.0426934	0.0159035		-0.110479	-0.0537852	-0.043885	-0.00797885	-0.056995
537.5	-0.0421221	0.0165276		-0.110105	-0.0530255	-0.0450096	-0.00706994	-0.0571279
538	-0.0389866	0.0164986		-0.110954	-0.0530761	-0.0420105	-0.0124839	-0.0571659
538.5	-0.0414884	0.0188078		-0.111906	-0.0541069	-0.0464105	-0.00710946	-0.0566026
539	-0.0404242	0.0147977		-0.1116	-0.0541933	-0.0428787	-0.00653644	-0.0576469
539.5	-0.0421828	0.0159702		-0.110275	-0.0561833	-0.04132	-0.0108637	-0.0573178
540	-0.0426964	0.0176822		-0.108609	-0.0557424	-0.0443585	-0.0154082	-0.0577228
540.5	-0.043983	0.0200051		-0.111362	-0.0553581	-0.0419908	-0.00859138	-0.0574507
541	-0.0426739	0.0174648		-0.111226	-0.0533204	-0.0432536	-0.0133731	-0.0579633
541.5	-0.0432607	0.0175936		-0.109833	-0.054372	-0.0410635	-0.00614126	-0.0577418
542	-0.0433701	0.0184936		-0.109833	-0.0518577	-0.0435298	-0.00845307	-0.0569064
542.5	-0.0435385	0.0177214		-0.109799	-0.0473594	-0.0455423	-0.0119702	-0.0547481
543	-0.0412785	0.0158381		-0.110886	-0.0504248	-0.0414975	-0.0119109	-0.0557228
543.5	-0.0422176	0.0193389		-0.109867	-0.0513811	-0.0421092	-0.0120887	-0.0561659
544	-0.0425017	0.0170542		-0.109629	-0.0494566	-0.0412805	-0.00908536	-0.0555773
544.5	-0.0431365	0.0179082		-0.109697	-0.0542201	-0.0433128	-0.00809741	-0.0555899
545	-0.0451311	0.0187296		-0.109595	-0.0506661	-0.0417935	-0.0065562	-0.0562355
545.5	-0.040307	0.0170802		-0.109187	-0.0472402	-0.0410043	-0.00975716	-0.0562355
546	-0.039094	0.0149994		-0.110886	-0.0566271	-0.0415962	-0.0106858	-0.0560456
546.5	-0.0422218	0.0149952		-0.110445	-0.0511964	-0.0409451	-0.00853211	-0.0566912
547	-0.0422389	0.0170485		-0.109051	-0.0516551	-0.0363873	-0.0108439	-0.0561849
547.5	-0.0415058	0.0179472		-0.109085	-0.0520752	-0.0412608	-0.0135114	-0.0546405
548	-0.0406588	0.0136668		-0.107794	-0.053243	-0.0385576	-0.0111403	-0.0551722
548.5	-0.044602	0.0154443		-0.10759	-0.0516581	-0.0390114	-0.00722801	-0.0560963
549	-0.0428942	0.0134068		-0.108032	-0.0521586	-0.0398993	-0.017562	-0.0562228
549.5	-0.0440745	0.0206484		-0.107352	-0.0542022	-0.039702	-0.0124839	-0.0567355
550	-0.0427182	0.0170014		-0.107556	-0.0504159	-0.0411226	-0.0136694	-0.0571216
550.5	-0.0469942	0.0248302		-0.107352	-0.0497635	-0.0360124	-0.0123654	-0.0552418
551	-0.0431822	0.0177364		-0.105789	-0.0526084	-0.0390312	-0.020427	-0.0532165
551.5	-0.0446551	0.0173875		-0.106876	-0.0516462	-0.0390904	-0.0207037	-0.0531215
552	-0.044119	0.0130655		-0.107794	-0.0524982	-0.0388931	-0.0101721	-0.0530393
552.5	-0.0439331	0.017162		-0.107556	-0.054235	-0.0383998	-0.00797885	-0.0532165
553	-0.0442889	0.01712		-0.105789	-0.0532877	-0.0382419	-0.00857162	-0.053938
553.5	-0.0440171	0.0173582		-0.106876	-0.0547087	-0.040215	-0.00874945	-0.0532545
554	-0.041575	0.0165364		-0.106808	-0.0567702	-0.0375514	-0.0124444	-0.054919
554.5	-0.0418919	0.0162485		-0.106672	-0.0508955	-0.0354204	-0.013788	-0.0535013
555	-0.0409771	0.0198207		-0.106604	-0.0494656	-0.0398796	-0.00892729	-0.0535076
555.5	-0.0441182	0.0205096		-0.105143	-0.0539311	-0.0389325	-0.0168111	-0.0539064
556	-0.0421228	0.0199682		-0.103852	-0.0532817	-0.0395639	-0.0100931	-0.0538178
556.5	-0.0433319	0.0189032		-0.103988	-0.0520514	-0.0366438	-0.00922367	-0.0524696
557	-0.0428035	0.0174892		-0.104905	-0.0567582	-0.0374133	-0.00874945	-0.0533178
557.5	-0.0430364	0.0183432		-0.104735	-0.0550572	-0.0385971	-0.00953981	-0.0534823
558	-0.0428886	0.0168554		-0.103444	-0.0509223	-0.0371962	-0.00849259	-0.0532228
558.5	-0.0405211	0.0147744		-0.102458	-0.0543482	-0.0350653	-0.0128396	-0.0525709
559	-0.0421373	0.016004		-0.10409	-0.0527604	-0.0379657	-0.0124444	-0.0519
559.5	-0.042519	0.0166696		-0.104769	-0.0532221	-0.0369594	-0.0103895	-0.0522734
560	-0.0440943	0.0172663		-0.10358	-0.0512053	-0.0346312	-0.00952006	-0.051457
560.5	-0.040926	0.0150546		-0.102628	-0.052105	-0.037946	-0.00867042	-0.0514317
561	-0.0419845	0.0142983		-0.104056	-0.0518637	-0.0391693	-0.00981644	-0.0504823
561.5	-0.0414996	0.0137166		-0.102323	-0.0491319	-0.0374527	-0.00732681	-0.0502291
562	-0.0417784	0.0174511		-0.103512	-0.0506453	-0.0375514	-0.0129779	-0.0506658
562.5	-0.0423627	0.0156097		-0.104362	-0.0486165	-0.036624	-0.00780102	-0.0511342
563	-0.0379454	0.0123085		-0.101371	-0.0433228	-0.0373738	-0.0140844	-0.0507228
563.5	-0.0424795	0.0161008		-0.104565	-0.0470674	-0.0366832	-0.00410609	-0.0495203
564	-0.0401302	0.0160269		-0.102119	-0.0468738	-0.0375514	-0.00967813	-0.0538367
564.5	-0.0383644	0.0129177		-0.102764	-0.0477526	-0.0336841	-0.00410609	-0.0558431
565	-0.039085	0.015294		-0.102968	-0.0478986	-0.0353613	-0.00855186	-0.0558747
565.5	-0.0400474	0.0181815		-0.100419	-0.0465819	-0.0354007	-0.0173644	-0.0555013
566	-0.0387643	0.0159086		-0.102492	-0.0447974	-0.0347496	-0.0101919	-0.0556595
566.5	-0.0406034	0.0142605		-0.102017	-0.0479701	-0.0376303	-0.00479765	-0.0542671
567	-0.0410817	0.0141671		-0.103648	-0.0482144	-0.0346312	-0.00580536	-0.0547355
567.5	-0.0419857	0.0140506		-0.100182	-0.0460397	-0.0365846	-0.011496	-0.0563051
568	-0.0436759	0.0165433		-0.100793	-0.0471151	-0.0343747	-0.0107254	-0.0551469
568.5	-0.0442516	0.019631		-0.102458	-0.0450864	-0.0343155	-0.00406657	-0.0526215
569	-0.0417701	0.016575		-0.0998757	-0.0464836	-0.0351048	-0.0103697	-0.0542228
569.5	-0.0403401	0.016513		-0.100589	-0.0498618	-0.0334079	-0.0134323	-0.0538367
570	-0.0416898	0.0192196		-0.101337	-0.0457328	-0.0345523	-0.00653644	-0.0538874
570.5	-0.0381656	0.0160472		-0.101813	-0.0494834	-0.0350061	-0.010429	-0.0540329
571	-0.0407129	0.0166853		-0.100827	-0.0518726	-0.0334671	-0.0106858	-0.053381
571.5	-0.0400794	0.0156698		-0.101643	-0.0459652	-0.0324806	-0.0120295	-0.0541848
572	-0.0392232	0.0140266		-0.0996718	-0.0474785	-0.0344142	-0.00552874	-0.0544127
572.5	-0.0384012	0.0140126		-0.101371	-0.0492064	-0.0332698	-0.00604247	-0.0552418
573	-0.0388907	0.0134728		-0.101779	-0.0459533	-0.0375711	-0.00228826	-0.0564507
573.5	-0.0392306	0.0104203		-0.100827	-0.0481727	-0.0340787	-0.00625982	-0.0547355
574	-0.0398575	0.0133975		-0.100691	-0.0423278	-0.0339604	-0.00833452	-0.0552735
574.5	-0.0390741	0.0137214		-0.101507	-0.0490217	-0.0332303	-0.0102907	-0.0559823
575	-0.0394385	0.0143562		-0.100963	-0.0453754	-0.0310402	-0.0128001	-0.0553557
575.5	-0.0393916	0.0173233		-0.102255	-0.045858	-0.0333882	-0.00612151	-0.0552292
576	-0.0392931	0.0159458		-0.101337	-0.046138	-0.0342761	-0.00934223	-0.0550393
576.5	-0.0396286	0.0144652		-0.099162	-0.0480416	-0.0336644	-0.00703042	-0.0546848
577	-0.0394742	0.0145849		-0.100487	-0.0459175	-0.0308232	-0.00479765	-0.0548431
577.5	-0.0420199	0.0147269		-0.101949	-0.0461082	-0.0317308	-0.00869018	-0.0541532
578	-0.0447523	0.0171994		-0.102255	-0.0472283	-0.0332501	-0.0042444	-0.0528177
578.5	-0.0436901	0.0151343		-0.100521	-0.0480684	-0.0310599	-0.00720825	-0.0523747
579	-0.0428748	0.0142935		-0.100317	-0.0496205	-0.0321649	-0.0136299	-0.0535329
579.5	-0.0433856	0.0149324		-0.102289	-0.0494507	-0.0328752	-0.00938174	-0.0539443
580	-0.0445557	0.0194809		-0.0999776	-0.0479641	-0.0307245	-0.0103104	-0.0539254
580.5	-0.0418721	0.0166616		-0.10008	-0.0495281	-0.0306653	-0.012721	-0.0538114
581	-0.0410144	0.0137715		-0.100317	-0.0503622	-0.0321846	-0.00214994	-0.0545962
581.5	-0.045142	0.0178552		-0.100317	-0.0489383	-0.0294617	-0.010587	-0.0534253
582	-0.0447037	0.0196344		-0.09923	-0.0530255	-0.02812	-0.00849259	-0.0545899
582.5	-0.0417719	0.0169076		-0.100148	-0.0501358	-0.0299945	-0.0153687	-0.0535772
583	-0.0393467	0.014791		-0.09923	-0.0518994	-0.0315927	-0.0132348	-0.0535962
583.5	-0.0414236	0.0200394		-0.0990261	-0.0498647	-0.0314546	-0.00948054	-0.0540329
584	-0.0423394	0.0153546		-0.099196	-0.0534009	-0.0310402	-0.0138275	-0.052976
584.5	-0.0396209	0.0160542		-0.0996378	-0.0537911	-0.0305667	-0.0134521	-0.0538114
585	-0.0386379	0.0121112		-0.0985843	-0.0518875	-0.0326187	-0.0095003	-0.053881
585.5	-0.0396962	0.0151594		-0.0979386	-0.0529302	-0.0306653	-0.0116343	-0.0535709
586	-0.0398647	0.0146936		-0.0979046	-0.0528021	-0.0276465	-0.0110613	-0.0549823
586.5	-0.0398367	0.0166707		-0.0960355	-0.0509998	-0.0303891	-0.0118121	-0.0542165
587	-0.0396632	0.0157112		-0.0999437	-0.0508925	-0.0273703	-0.0118714	-0.053919
587.5	-0.0393713	0.0185724		-0.0982105	-0.0521705	-0.0268573	-0.00637837	-0.0545709
588	-0.0389546	0.0162599		-0.0979046	-0.0516998	-0.0269954	-0.0134916	-0.0525899
588.5	-0.0372978	0.0158016		-0.0979046	-0.0545269	-0.0276465	-0.00724777	-0.0535013
589	-0.0379287	0.0163635		-0.097191	-0.0542856	-0.0283568	-0.010429	-0.0530013
589.5	-0.0398652	0.0157376		-0.0996378	-0.0517028	-0.027094	-0.010429	-0.0531279
590	-0.0414259	0.0178794		-0.0976668	-0.0533204	-0.0250815	-0.0111008	-0.0527671
590.5	-0.0378128	0.015416		-0.0978707	-0.0519709	-0.0274097	-0.00914464	-0.0513937
591	-0.0388297	0.0172992		-0.0963074	-0.0546491	-0.029146	-0.0112193	-0.0522291
591.5	-0.0372955	0.0157918		-0.0976328	-0.0530761	-0.0266402	-0.00418512	-0.0532798
592	-0.0387158	0.014871		-0.0972929	-0.0515181	-0.0278833	-0.0106858	-0.0528494
592.5	-0.0370657	0.016239		-0.0976668	-0.0520812	-0.0298169	-0.0163567	-0.0523367
593	-0.0402365	0.016227		-0.0962055	-0.0519262	-0.0304286	-0.0114564	-0.0520646
593.5	-0.0361792	0.0143059		-0.097089	-0.0506691	-0.0275084	-0.00436295	-0.0517671
594	-0.037814	0.0179265		-0.0963074	-0.052242	-0.0273703	-0.00946078	-0.0511975
594.5	-0.039531	0.0186133		-0.097191	-0.0511636	-0.0289685	-0.00513356	-0.0513241
595	-0.041176	0.0203824		-0.0964773	-0.049257	-0.0264824	-0.00928295	-0.0522291
595.5	-0.0408223	0.020256		-0.0961035	-0.0477556	-0.0281595	-0.0119899	-0.0515329
596	-0.0408635	0.019163		-0.0966812	-0.0483603	-0.0283963	-0.0117133	-0.0526785
596.5	-0.0400744	0.0180891		-0.097259	-0.0501567	-0.026877	-0.0105278	-0.0516215
597	-0.0386945	0.0178958		-0.0968172	-0.0484021	-0.026364	-0.0132545	-0.051938
597.5	-0.0396128	0.0185772		-0.0956277	-0.0455988	-0.0268375	-0.00754415	-0.0523874
598	-0.0398715	0.0210199		-0.0955598	-0.046418	-0.0259694	-0.013294	-0.0517545
598.5	-0.0405035	0.0211214		-0.094982	-0.0497903	-0.027686	-0.0138275	-0.0526722
599	-0.0385622	0.0183669		-0.0952879	-0.0469781	-0.0243317	-0.010587	-0.0522545
599.5	-0.0388928	0.0224046		-0.0954918	-0.047693	-0.024312	-0.0109427	-0.0518431
600	-0.0385518	0.0176646		-0.0966133	-0.0499839	-0.0262062	-0.0105278	-0.0510836
600.5	-0.0376149	0.0147898		-0.0964094	-0.0512381	-0.0261272	-0.0114762	-0.0511722
601	-0.0379215	0.0175037		-0.0953899	-0.0512738	-0.0278044	-0.0233514	-0.0508494
601.5	-0.0408943	0.0197635		-0.0947781	-0.0476692	-0.026581	-0.0155861	-0.0511658
602	-0.0404714	0.0201381		-0.0968851	-0.0505052	-0.0260089	-0.013867	-0.050976
602.5	-0.0388633	0.0152117		-0.0956957	-0.0501627	-0.0233847	-0.00922367	-0.0499696
603	-0.0381646	0.0168992		-0.0952539	-0.0493583	-0.0244107	-0.00955957	-0.0502101
603.5	-0.038035	0.0147469		-0.0952879	-0.0480684	-0.026877	-0.0128198	-0.0501532
604	-0.0398041	0.0174173		-0.0942004	-0.0489979	-0.0266797	-0.00408633	-0.0506722
604.5	-0.0376683	0.0139184		-0.0948801	-0.0472968	-0.0242725	-0.0163172	-0.050862
605	-0.0373527	0.0145998		-0.0944383	-0.0474934	-0.0245685	-0.0129581	-0.0513937
605.5	-0.0348971	0.0159608		-0.0946422	-0.048554	-0.0251604	-0.00602271	-0.0520266
606	-0.0371494	0.0134547		-0.0949141	-0.0467904	-0.0248053	-0.0146772	-0.0508684
606.5	-0.0333532	0.0150594		-0.0935887	-0.0439812	-0.0258313	-0.00643765	-0.0497481
607	-0.0342032	0.0161878		-0.0955598	-0.0476662	-0.0283963	-0.0100931	-0.0499506
607.5	-0.0353582	0.0163271		-0.0944723	-0.0458639	-0.0242331	-0.015922	-0.0506469
608	-0.0346048	0.0165292		-0.0941664	-0.045283	-0.0244896	-0.0104092	-0.0499127
608.5	-0.0377928	0.0198712		-0.0927051	-0.052102	-0.0261864	-0.00685259	-0.0488114
609	-0.0361504	0.0173734		-0.0944043	-0.0493434	-0.0276465	-0.0126222	-0.0495709
609.5	-0.0369987	0.0186243		-0.0953899	-0.0462184	-0.0259891	-0.0190044	-0.0500013
610	-0.0370857	0.0174148		-0.0944383	-0.0480863	-0.0259891	-0.0154478	-0.0497987
610.5	-0.0370219	0.0184539		-0.095186	-0.0488459	-0.0229703	-0.0190834	-0.0485582
611	-0.0361739	0.0153991		-0.0939625	-0.0455362	-0.0272124	-0.0177991	-0.0475456
611.5	-0.0368907	0.0164613		-0.0934528	-0.0468768	-0.0241936	-0.0223832	-0.047457
612	-0.0344294	0.0204125		-0.0947781	-0.044994	-0.0253183	-0.0176805	-0.0484063
612.5	-0.0345468	0.0151288		-0.0940305	-0.0460427	-0.0259891	-0.0148352	-0.0480519
613	-0.0340956	0.0172776		-0.0940645	-0.0433913	-0.0252394	-0.0115355	-0.0477608
613.5	-0.0331949	0.0171404		-0.0953559	-0.0461678	-0.0244304	-0.0168704	-0.0478937
614	-0.0359566	0.0202904		-0.0932829	-0.0455005	-0.024016	-0.0193403	-0.0475962
614.5	-0.0363428	0.0172042		-0.0935887	-0.0469006	-0.0248645	-0.0163567	-0.0470266
615	-0.0340864	0.0152808		-0.0935547	-0.0457954	-0.023799	-0.015428	-0.046862
615.5	-0.0359675	0.0195128		-0.0932489	-0.0437548	-0.0219246	-0.0175027	-0.0462734
616	-0.0330014	0.016528		-0.0932149	-0.0456196	-0.0249039	-0.0144005	-0.0462734
616.5	-0.0345071	0.0173922		-0.0932489	-0.0458014	-0.0245488	-0.0136694	-0.0462164
617	-0.0347021	0.0172968		-0.0922294	-0.0459831	-0.0263245	-0.00564729	-0.0462164
617.5	-0.0346289	0.015596		-0.0915497	-0.0470376	-0.0219443	-0.0119899	-0.0468367
618	-0.0354184	0.0170648		-0.0911419	-0.0476454	-0.0246474	-0.0102709	-0.0461089
618.5	-0.0382112	0.0209909		-0.0917536	-0.0451966	-0.0226349	-0.0101128	-0.0465962
619	-0.0365614	0.016276		-0.092943	-0.0457477	-0.0208591	-0.011654	-0.0466658
619.5	-0.0360643	0.0132208		-0.0895447	-0.0465878	-0.02226	-0.00629934	-0.046957
620	-0.0364488	0.0176646		-0.0898505	-0.0493911	-0.0215102	-0.00847283	-0.0463051
620.5	-0.0363636	0.0179578		-0.0911079	-0.0475113	-0.02226	-0.0120492	-0.0464063
621	-0.0362322	0.0155449		-0.0904622	-0.0444489	-0.0225954	-0.00394801	-0.0453557
621.5	-0.0364235	0.0142683		-0.0899525	-0.0465014	-0.0218062	-0.0132348	-0.0454696
622	-0.036356	0.0175366		-0.0905302	-0.0447825	-0.0218654	-0.00876921	-0.0456215
622.5	-0.0374775	0.0171481		-0.0903263	-0.0443059	-0.0207013	-0.0103302	-0.0464949
623	-0.0382593	0.0183621		-0.0890349	-0.0477556	-0.0219443	-0.0041456	-0.047381
623.5	-0.0349966	0.0178576		-0.0902923	-0.0441391	-0.022477	-0.00582512	-0.0467165
624	-0.0354881	0.0187526		-0.0899185	-0.0450745	-0.0220627	-0.00641789	-0.0470076
624.5	-0.0353966	0.0184294		-0.0892048	-0.0452979	-0.022556	-0.00627958	-0.0468114
625	-0.0359467	0.0193766		-0.0898505	-0.0449821	-0.0200502	-0.00493596	-0.046824
625.5	-0.0376561	0.0156451		-0.0897146	-0.0401412	-0.0222797	-0.0167716	-0.0444316
626	-0.0389096	0.0187024		-0.0903263	-0.045566	-0.0208197	-0.0156058	-0.0446405
626.5	-0.0402411	0.0210486		-0.0886611	-0.0469215	-0.0205434	-0.00803813	-0.0462734
627	-0.0380755	0.0198999		-0.0897486	-0.0436088	-0.0194188	-0.00835427	-0.0462544
627.5	-0.0353448	0.0166277		-0.0893408	-0.0462691	-0.0221022	-0.00701066	-0.0445266
628	-0.0375712	0.0195874		-0.0893748	-0.0453396	-0.022773	-0.008295	-0.0438936
628.5	-0.0373597	0.0181069		-0.0894427	-0.0454379	-0.0180771	-0.0138473	-0.0448557
629	-0.0342599	0.0161314		-0.0870639	-0.0464716	-0.0197345	-0.00971765	-0.0436721
629.5	-0.0345752	0.0173764		-0.0882193	-0.0446753	-0.0229506	-0.0107451	-0.0441278
630	-0.0383025	0.020105		-0.0877435	-0.0448749	-0.0187874	-0.00703042	-0.0440455
630.5	-0.0387344	0.0219408		-0.0874037	-0.0455749	-0.0219048	-0.00900632	-0.0447291
631	-0.0371064	0.0200498		-0.086758	-0.0404599	-0.01786	-0.0127013	-0.0444569
631.5	-0.0363689	0.0183296		-0.0879474	-0.0412196	-0.0192215	-0.0143808	-0.0443937
632	-0.0360005	0.0202324		-0.0862143	-0.0460814	-0.0185309	-0.00928295	-0.0445202
632.5	-0.036036	0.0213027		-0.0877435	-0.0480148	-0.0182546	-0.00831476	-0.0447987
633	-0.0380536	0.0242532		-0.0861463	-0.0447825	-0.0211353	-0.0150131	-0.0440392
633.5	-0.0371675	0.0223581		-0.0880154	-0.0447498	-0.0202869	-0.00268344	-0.0445645
634	-0.0368681	0.0189612		-0.0859424	-0.044437	-0.01713	-0.0107451	-0.0438557
634.5	-0.0358957	0.0199305		-0.0864861	-0.0455928	-0.018965	-0.00201163	-0.0441405
635	-0.0362747	0.0193977		-0.0881853	-0.0430696	-0.0179587	-0.00667476	-0.043881
635.5	-0.0348532	0.020213		-0.086792	-0.0427687	-0.0198528	-0.0101721	-0.0433873
636	-0.0370402	0.0236432		-0.086792	-0.0421491	-0.0195963	-0.00780102	-0.0431785
636.5	-0.0359291	0.021717		-0.0854326	-0.0418631	-0.0182546	-0.00643765	-0.0436025
637	-0.0349491	0.0218852		-0.084787	-0.0428283	-0.0197739	-0.00902608	-0.0431405
637.5	-0.0336714	0.0209723		-0.0855686	-0.0417946	-0.0187085	-0.009935	-0.0416658
638	-0.0346102	0.0216506		-0.084617	-0.0427896	-0.0183533	-0.0065562	-0.0417924
638.5	-0.0346098	0.0217293		-0.0877435	-0.046272	-0.0213918	-0.0121875	-0.0427924
639	-0.0345321	0.0184397		-0.0881513	-0.0460397	-0.0199712	-0.0125629	-0.0416088
639.5	-0.0339127	0.0195202		-0.0866561	-0.0442165	-0.0198134	-0.0102907	-0.0422164
640	-0.0336519	0.0203926		-0.0861803	-0.0444191	-0.0179587	-0.00855186	-0.0429
640.5	-0.0364003	0.0205571		-0.0870978	-0.0433079	-0.0204842	-0.0122468	-0.0416721
641	-0.0375661	0.0222849		-0.0865541	-0.0439573	-0.018452	-0.014934	-0.0426341
641.5	-0.0336324	0.01986		-0.0869959	-0.0415235	-0.0180771	-0.0159022	-0.0424949
642	-0.0315007	0.0167672		-0.084651	-0.046415	-0.0173668	-0.0195972	-0.0418493
642.5	-0.0306886	0.0154181		-0.0869959	-0.0434926	-0.0183928	-0.0104487	-0.0421974
643	-0.0307594	0.0150442		-0.0864861	-0.0428104	-0.0169524	-0.0133335	-0.0427354
643.5	-0.0324643	0.0183771		-0.0861123	-0.042873	-0.016617	-0.00841355	-0.0418493
644	-0.0332108	0.0182522		-0.0845831	-0.0388185	-0.020504	-0.0127408	-0.0417734
644.5	-0.0331197	0.0152837		-0.0851608	-0.042721	-0.0198726	-0.0137287	-0.0414949
645	-0.0348842	0.0144944		-0.0855346	-0.0430755	-0.0174062	-0.0128988	-0.0410139
645.5	-0.0345192	0.0161103		-0.0850248	-0.0395752	-0.0166367	-0.0121875	-0.0413683
646	-0.0322452	0.0137582		-0.0845151	-0.0400459	-0.0157686	-0.0153885	-0.0427228
646.5	-0.0328874	0.0164957		-0.0836995	-0.0403408	-0.0187479	-0.0131162	-0.0440709
647	-0.0338805	0.0186131		-0.0844131	-0.0387828	-0.0151766	-0.00876921	-0.0441405
647.5	-0.0341559	0.017962		-0.0834956	-0.0393756	-0.0170708	-0.0086309	-0.0434823
648	-0.0336582	0.0178499		-0.084685	-0.0378056	-0.0179784	-0.00924343	-0.0431152
648.5	-0.0361148	0.0170408		-0.0836995	-0.0378205	-0.0161632	-0.00463958	-0.0431911
649	-0.037513	0.0201225		-0.0815925	-0.0382644	-0.0178798	-0.00730705	-0.0426405
649.5	-0.0352924	0.0166218		-0.0855346	-0.0392922	-0.0170116	-0.0126617	-0.0445202
650	-0.0358109	0.0170666		-0.0839034	-0.0410468	-0.0161237	-0.00991524	-0.0428303
650.5	-0.0365396	0.0208572		-0.0831557	-0.0407132	-0.0176825	-0.0078603	-0.0435709
651	-0.0360149	0.0175955		-0.0840393	-0.0420925	-0.0147031	-0.00926319	-0.0433367
651.5	-0.036734	0.0184465		-0.0824081	-0.0420299	-0.0167354	-0.00758367	-0.0441405
652	-0.0358971	0.0160687		-0.0828839	-0.0416605	-0.0180968	-0.0146376	-0.042862
652.5	-0.0374783	0.019468		-0.0822042	-0.0376597	-0.0139533	-0.0131755	-0.044343
653	-0.0365259	0.0168031		-0.0824081	-0.0378295	-0.015078	-0.0104487	-0.0443683
653.5	-0.0333982	0.0121194		-0.0829518	-0.0372456	-0.0173273	-0.0115552	-0.0437417
654	-0.0369736	0.0197558		-0.0838694	-0.0382018	-0.0134009	-0.0145388	-0.0424063
654.5	-0.037344	0.0181624		-0.0833596	-0.0397778	-0.014565	-0.0128593	-0.0420329
655	-0.0378985	0.0197171		-0.0831557	-0.0369745	-0.0146439	-0.0141832	-0.0421531
655.5	-0.0356661	0.0188114		-0.0819323	-0.0392147	-0.0177416	-0.00562753	-0.0411911
656	-0.0396653	0.0232946		-0.08268	-0.038032	-0.0151766	-0.00608199	-0.0420139
656.5	-0.0365166	0.0186821		-0.0821702	-0.0387023	-0.0147228	-0.0113181	-0.0429886
657	-0.0386935	0.0204754		-0.0827819	-0.0399625	-0.0178403	-0.00627958	-0.0435898
657.5	-0.0362576	0.0163385		-0.0830538	-0.0412524	-0.0151964	-0.00778126	-0.0426974
658	-0.0393195	0.0186165		-0.0838354	-0.0387053	-0.0142098	-0.00874945	-0.0437797
658.5	-0.0380862	0.019514		-0.0824081	-0.0378563	-0.0161237	-0.00671428	-0.0426025
659	-0.0392417	0.0189439		-0.0833936	-0.0383538	-0.0149991	-0.00546946	-0.0422481
659.5	-0.037854	0.0169171		-0.0833596	-0.0392922	-0.0154529	-0.00546946	-0.0436531
660	-0.0389043	0.0164785		-0.0833596	-0.0384431	-0.0145058	-0.011654	-0.0421405
660.5	-0.0394212	0.0172166		-0.0852287	-0.0379993	-0.0127498	-0.00908536	-0.0428303
661	-0.0358984	0.0166893		-0.0837335	-0.0384193	-0.0163802	-0.0112786	-0.0417291
661.5	-0.0366831	0.0170322		-0.0852967	-0.0412554	-0.0150583	-0.0112588	-0.042305
662	-0.0351069	0.016106		-0.0837675	-0.038321	-0.0120592	-0.0135509	-0.0428747
662.5	-0.0359726	0.0156594		-0.0825101	-0.0394918	-0.0138941	-0.0156849	-0.0409253
663	-0.0376178	0.0192796		-0.082714	-0.0382763	-0.0132825	-0.00620054	-0.0417164
663.5	-0.0394432	0.0200375		-0.0811507	-0.0382853	-0.0133811	-0.0058844	-0.0421721
664	-0.0364207	0.0195169		-0.080607	-0.0396765	-0.0108753	-0.00701066	-0.0424443
664.5	-0.0314711	0.0135161		-0.082612	-0.0396288	-0.0144466	-0.00705018	-0.0426341
665	-0.0320927	0.0109718		-0.0815245	-0.0422801	-0.0164394	-0.0101326	-0.041286
665.5	-0.032977	0.0145996		-0.080471	-0.0393696	-0.0137758	-0.00870994	-0.0420202
666	-0.0327534	0.0157919		-0.0818304	-0.0381393	-0.0129273	-0.00867042	-0.0416341
666.5	-0.0346172	0.0153743		-0.0801652	-0.0371651	-0.0148807	-0.00475813	-0.0411848
667	-0.0309734	0.0137076		-0.0800972	-0.0373081	-0.0137955	-0.00938174	-0.0406595
667.5	-0.0326768	0.0139898		-0.0791457	-0.0398195	-0.0145058	-0.00870994	-0.0417354
668	-0.0343684	0.0177342		-0.0815245	-0.0362744	-0.0170116	-0.00454078	-0.0421088
668.5	-0.0334935	0.0145723		-0.0812527	-0.0385593	-0.0124143	-0.00297982	-0.0404126
669	-0.0364366	0.0182725		-0.080573	-0.0381214	-0.0111121	0.0010115	-0.0399253
669.5	-0.0326955	0.0162086		-0.0799953	-0.0378146	-0.00919821	-0.00600295	-0.0400392
670	-0.0343025	0.0180932		-0.0794515	-0.0365872	-0.0132628	-0.00329597	-0.0408873
670.5	-0.0321353	0.0160952		-0.0797914	-0.037618	-0.0138152	-0.00720825	-0.040881
671	-0.0331983	0.0185777		-0.0796214	-0.0384908	-0.0117238	-0.00329597	-0.0402734
671.5	-0.0348488	0.0190225		-0.0776844	-0.0366557	-0.00971121	-0.00519283	-0.0409759
672	-0.0354417	0.0194576		-0.0777863	-0.0369983	-0.0103623	-0.00663524	-0.0400202
672.5	-0.0341047	0.0189498		-0.0813546	-0.0346062	-0.013835	-0.00475813	-0.0406974
673	-0.0382751	0.0209363		-0.0791117	-0.0355654	-0.0133219	-0.00602271	-0.039862
673.5	-0.0352782	0.0185566		-0.0801652	-0.0359348	-0.0134995	-0.00357259	-0.0392037
674	-0.0327486	0.0187367		-0.0795195	-0.0375554	-0.0122565	-0.00948054	-0.0384822
674.5	-0.0338389	0.016614		-0.0788738	-0.0350828	-0.0101848	-0.00195235	-0.0382037
675	-0.0338718	0.017306		-0.078398	-0.0366974	-0.0113291	-0.0063191	-0.0404253
675.5	-0.0341096	0.0194998		-0.0790777	-0.0352347	-0.0125919	-0.009935	-0.0392291
676	-0.0350284	0.0161247		-0.0791117	-0.0338912	-0.0136574	-0.00805789	-0.0386468
676.5	-0.0362292	0.0167897		-0.0783301	-0.034621	-0.0147426	-0.00740584	-0.0393746
677	-0.0345007	0.0154054		-0.0782281	-0.0355297	-0.011191	-0.00908536	-0.0399759
677.5	-0.0335797	0.0159121		-0.0771406	-0.0351364	-0.0117238	-0.00894704	-0.0394949
678	-0.034678	0.0173411		-0.0774805	-0.0364651	-0.0156107	-0.00586464	-0.039786
678.5	-0.0315418	0.0144783		-0.0778543	-0.0359765	-0.0100072	-0.0108439	-0.0392101
679	-0.034186	0.0177405		-0.0768348	-0.0372634	-0.0111516	-0.00693163	-0.0390835
679.5	-0.0354625	0.0173354		-0.0770047	-0.0346806	-0.0115659	-0.00487669	-0.0394
680	-0.0343347	0.0172093		-0.0765289	-0.0353807	-0.0127103	-0.00770223	-0.0384822
680.5	-0.035857	0.0188618		-0.076427	-0.0353777	-0.0100861	-0.0135707	-0.0393873
681	-0.035113	0.0192269		-0.0759172	-0.0316986	-0.0131641	-0.00744536	-0.0390582
681.5	-0.0372455	0.0167621		-0.0760192	-0.0356309	-0.0109937	-0.0128593	-0.0374759
682	-0.0351335	0.0167972		-0.0755434	-0.0348862	-0.0109937	-0.00789982	-0.0379759
682.5	-0.0356073	0.0169448		-0.0760872	-0.0339835	-0.00919821	-0.00542994	-0.0391405
683	-0.0361771	0.0145837		-0.0765969	-0.0319578	-0.00850763	0.00318499	-0.0392037
683.5	-0.0347419	0.017357		-0.0777863	-0.0328068	-0.0148018	0.000794149	-0.0396911
684	-0.0361308	0.0185077		-0.0751016	-0.0296073	-0.0115264	-0.00375042	-0.0399632
684.5	-0.0367263	0.0176483		-0.0751696	-0.0326787	-0.00979014	-0.0164752	-0.0410582
685	-0.0355689	0.0159326		-0.0758833	-0.0326787	-0.0110529	-0.00788006	-0.0395265
685.5	-0.0380949	0.021445		-0.0751016	-0.029947	-0.0120394	-0.00572633	-0.0396341
686	-0.0351437	0.017078		-0.0748977	-0.0297771	-0.00961256	-0.00406657	-0.0397544
686.5	-0.0332001	0.0199598		-0.0739462	-0.0294763	-0.0105399	-0.00333548	-0.0386215
687	-0.0348316	0.019441		-0.0737423	-0.0316063	-0.0107569	-0.0046791	-0.0398683
687.5	-0.0341593	0.0168355		-0.074354	-0.0295746	-0.0113094	-0.0094015	-0.0382164
688	-0.0326434	0.0166464		-0.0740481	-0.0287345	-0.00726459	-0.00422464	-0.0389886
688.5	-0.0324719	0.016402		-0.0747618	-0.0285766	-0.00740271	-0.0098362	-0.0387797
689	-0.0337816	0.01715		-0.0746938	-0.028094	-0.0123551	-0.0103499	-0.0394886
689.5	-0.0314769	0.0195779		-0.0749317	-0.029655	-0.00864575	-0.00147814	-0.0401595
690	-0.032887	0.0199058		-0.0742181	-0.0309181	-0.00980987	-0.00718849	-0.0389949
690.5	-0.031799	0.0163618		-0.0755434	-0.0281893	-0.0084879	-0.00531139	-0.0397797
691	-0.0313259	0.0167284		-0.0750676	-0.0331405	-0.00698836	-0.00633886	-0.0389759
691.5	-0.0330009	0.0154992		-0.0745919	-0.0314126	-0.00740271	-0.00629934	-0.039286
692	-0.0326741	0.0155791		-0.0740142	-0.0298814	-0.00795517	-0.00461982	-0.0402354
692.5	-0.0328965	0.0142044		-0.0750676	-0.0316361	-0.0064359	-0.00584488	-0.0406151
693	-0.0317609	0.0152485		-0.0740142	-0.0325238	-0.00765921	-0.00386898	-0.0398746
693.5	-0.0287187	0.0122433		-0.0731306	-0.0332686	-0.00612021	-0.00645741	-0.0395075
694	-0.0322305	0.0164958		-0.0739462	-0.0347045	-0.00917848	-0.00955957	-0.0385075
694.5	-0.0314431	0.0165736		-0.0748298	-0.0314305	-0.00929687	-0.00412585	-0.0386151
695	-0.0304297	0.015644		-0.0724509	-0.0313888	-0.00738298	-0.00475813	-0.0379569
695.5	-0.0307744	0.0142433		-0.0726888	-0.0294316	-0.00988879	-0.0108637	-0.039305
696	-0.0306551	0.0154925		-0.0725529	-0.0347074	-0.00925741	-0.00641789	-0.0384316
696.5	-0.0288085	0.0114941		-0.0724849	-0.0335903	-0.00949417	-0.00827524	-0.0395392
697	-0.0299965	0.014297		-0.0728587	-0.0328277	-0.00675159	-0.0107254	-0.0399886
697.5	-0.0317134	0.0202693		-0.0712955	-0.0346687	-0.00769867	-0.00967813	-0.0397924
698	-0.0263176	0.0151012		-0.0718052	-0.0328992	-0.0088036	-0.0113972	-0.0398177
698.5	-0.0307842	0.0202653		-0.0726888	-0.032068	-0.00971121	-0.00469886	-0.0390708
699	-0.0307483	0.0194189		-0.0720771	-0.0335128	-0.00844844	-0.00705018	-0.0410645
699.5	-0.0302192	0.0187616		-0.0703439	-0.0341623	-0.00606102	0.000655836	-0.0400962
700	-0.0311204	0.0197397		-0.0697322	-0.0342814	-0.0107175	-0.00643765	-0.0389316
700.5	-0.0293658	0.0147231		-0.0703099	-0.032917	-0.00789598	-0.00315765	-0.0382227
701	-0.0307853	0.0176179		-0.0705478	-0.0334443	-0.00756056	-0.00195235	-0.0389063
701.5	-0.0320512	0.0160491		-0.0717712	-0.0330273	-0.00683052	-7.52474e-05	-0.0377607
702	-0.0314873	0.0145308		-0.0703779	-0.0314841	-0.00493636	-0.00497548	-0.0385139
702.5	-0.032242	0.0170316		-0.0688147	-0.0314901	-0.00724486	-0.00339476	-0.037748
703	-0.0326182	0.017475		-0.0694603	-0.0322587	-0.00582425	-0.00394801	-0.0380202
703.5	-0.0291906	0.0151416		-0.0686787	-0.0322497	-0.00862602	-0.00754415	-0.0359759
704	-0.0315907	0.015561		-0.0703439	-0.0334265	-0.00679106	-0.00884825	-0.0355328
704.5	-0.0337056	0.0184274		-0.0687467	-0.0340163	-0.00675159	-0.00363187	-0.0373683
705	-0.0299268	0.0151048		-0.0710576	-0.0338584	-0.00775786	-0.00341452	-0.0382987
705.5	-0.0320622	0.0173566		-0.0696982	-0.0335128	-0.00462067	-0.0063191	-0.0380329
706	-0.0327668	0.0174457		-0.0691205	-0.0338286	-0.00655429	-0.00803813	-0.0376151
706.5	-0.0308125	0.0158918		-0.0710576	-0.0315914	-0.00775786	-0.00487669	-0.0377734
707	-0.0342182	0.0184549		-0.0711935	-0.0301376	-0.00761975	-0.0063191	-0.0384759
707.5	-0.033871	0.0201842		-0.0718392	-0.030796	-0.00927714	-0.00669452	-0.0373366
708	-0.0318031	0.0194246		-0.0713974	-0.0327681	-0.00760002	-0.00649693	-0.0371151
708.5	-0.0331866	0.0176596		-0.0700721	-0.0319042	-0.00653456	-0.00274271	-0.0370328
709	-0.0321306	0.0173885		-0.07014	-0.0314692	-0.0064359	-0.00572633	-0.0366721
709.5	-0.0334202	0.0165067		-0.0694943	-0.0309241	-0.00683052	-0.0118516	-0.0357354
710	-0.0324948	0.0160986		-0.0697322	-0.0306023	-0.00606102	-0.00345404	-0.0364885
710.5	-0.0324947	0.0164352		-0.0717372	-0.0317344	-0.00752109	-0.0101326	-0.0373113
711	-0.0306455	0.0150507		-0.0705818	-0.0272628	-0.00744217	-0.00122127	-0.0370518
711.5	-0.0307138	0.0157468		-0.0711935	-0.0283085	-0.0104018	-0.00495572	-0.0361784
712	-0.0295236	0.0168419		-0.0715333	-0.0311922	-0.00712648	-0.00831476	-0.0360518
712.5	-0.0316852	0.0167816		-0.0707857	-0.031648	-0.00610048	-0.00760343	-0.0354316
713	-0.0318926	0.0136537		-0.0719751	-0.030224	-0.00635698	-0.00795909	-0.0368873
713.5	-0.0340442	0.0143194		-0.0720091	-0.0298427	-0.00763948	-0.00299958	-0.0369759
714	-0.0314679	0.0132995		-0.0698342	-0.0292886	-0.00645563	-0.00620054	-0.0359569
714.5	-0.0313801	0.0138977		-0.0699701	-0.0310194	-0.00858656	-0.00582512	-0.0372354
715	-0.0336403	0.016019		-0.0709896	-0.0307245	-0.00681079	-0.00633886	-0.0379759
715.5	-0.0324188	0.0172224		-0.068169	-0.0318654	-0.00509421	-0.00582512	-0.0381088
716	-0.030773	0.0165725		-0.0693584	-0.0307632	-0.0054099	-0.00610175	-0.0376974
716.5	-0.032101	0.0170659		-0.0703779	-0.0291098	-0.00740271	-0.00788006	-0.0364696
717	-0.0308258	0.0174979		-0.0708197	-0.0284753	-0.00730406	-0.0030391	-0.0366784
717.5	-0.0338988	0.0190293		-0.0719751	-0.029366	-0.00481798	-0.000588982	-0.0366088
718	-0.0335476	0.0186186		-0.0708877	-0.030224	-0.00446282	-0.00651669	-0.0345582
718.5	-0.0324451	0.0200473		-0.0708877	-0.0286481	-0.00667267	-0.00936198	-0.0347544
719	-0.0351086	0.0202931		-0.0711935	-0.0296044	-0.00513367	-0.00333548	-0.0355645
719.5	-0.0333456	0.0172292		-0.0700721	-0.0310969	-0.00497582	-0.00744536	-0.0352417
720	-0.0303674	0.0200577		-0.070242	-0.0330809	-0.00712648	-0.00452103	-0.0359885
720.5	-0.031937	0.0178314		-0.0704119	-0.0334116	-0.00781706	-0.00317741	-0.0355898
721	-0.0337241	0.0166647		-0.0698681	-0.0321693	-0.00339736	-0.00422464	-0.0351341
721.5	-0.0312927	0.0196262		-0.0688147	-0.0293541	-0.00434444	-0.00495572	-0.034824
722	-0.0335673	0.020052		-0.070208	-0.0271079	-0.00730406	-0.010014	-0.034286
722.5	-0.0327322	0.0207171		-0.0692225	-0.0302508	-0.00590317	-0.00515331	-0.0333493
723	-0.031771	0.0231353		-0.0692225	-0.0306858	-0.00645563	-0.00746512	-0.0331657
723.5	-0.0315022	0.0205263		-0.0684748	-0.0334771	-0.00552828	-0.00902608	-0.0359506
724	-0.0276489	0.014929		-0.0693584	-0.0309866	-0.00568613	-0.00766271	-0.0355708
724.5	-0.0286322	0.0159695		-0.0671495	-0.0311118	-0.00440363	-0.00485693	-0.0346404
725	-0.0277524	0.0167468		-0.0677951	-0.0332656	-0.00256866	-0.00594367	-0.0337923
725.5	-0.0281583	0.0195571		-0.0665038	-0.0320561	-0.00582425	-0.00513356	-0.035362
726	-0.0291935	0.0187369		-0.0676252	-0.0301853	-0.00466013	-0.00141886	-0.034305
726.5	-0.0307854	0.0192849		-0.065994	-0.0291545	-0.00542963	-0.00408633	-0.0339569
727	-0.0293667	0.0171456		-0.0661979	-0.0302836	-0.00548882	0.00122885	-0.0336151
727.5	-0.0307316	0.0180773		-0.0648046	-0.0271258	-0.00422605	0.00344186	-0.0335202
728	-0.0308175	0.0184922		-0.068101	-0.0290175	-0.00513367	-0.000391392	-0.0315265
728.5	-0.0300138	0.0152172		-0.0652124	-0.0287613	-0.00436417	0.00330354	-0.0323303
729	-0.0304023	0.0150102		-0.0652124	-0.0324344	-0.00264759	0.00599077	-0.0312543
729.5	-0.0318012	0.015318		-0.0650765	-0.0276025	-0.00373278	-0.00220922	-0.0316088
730	-0.0333328	0.0142165		-0.0664358	-0.0267951	-0.00314086	0.00354065	-0.0328999
730.5	-0.0322184	0.0132128		-0.0650425	-0.0308019	-0.000536393	-0.00284151	-0.0334252
731	-0.0332276	0.0110785		-0.0650765	-0.0283651	-0.00260813	-0.00321693	-0.0321784
731.5	-0.0311339	0.0120881		-0.06596	-0.0282221	-0.000635047	-0.00331573	-0.0318809
732	-0.0347228	0.0154529		-0.0642608	-0.0259193	-0.00385117	0.00284909	-0.03271
732.5	-0.0303425	0.0106139		-0.0658921	-0.0297742	-0.00193728	-0.00521259	-0.0321594
733	-0.031779	0.012498		-0.0649405	-0.0282042	-0.00519286	-0.00218946	-0.0316974
733.5	-0.0303882	0.0126957		-0.0658921	-0.0308436	-0.00503501	0.00458788	-0.0329505
734	-0.0312313	0.0155372		-0.0650085	-0.0290383	-0.00600182	0.00077439	-0.0331784
734.5	-0.0275376	0.00996912		-0.066062	-0.0262261	-0.00187809	0.00439029	-0.0327543
735	-0.0295714	0.0139343		-0.066062	-0.0308943	-0.00432471	-0.001735	-0.0339506
735.5	-0.0287093	0.0125909		-0.0670475	-0.0315944	-0.000358815	0.000734872	-0.0346278
736	-0.0266271	0.0123681		-0.0647366	-0.0300959	-0.000339085	-0.000924885	-0.0351341
736.5	-0.0292078	0.0152718		-0.0651444	-0.0305577	-0.00154266	-0.00197211	-0.0351025
737	-0.0283152	0.0151013		-0.0663339	-0.0311207	-0.00404847	-0.00290079	-0.03421
737.5	-0.0289486	0.0141889		-0.0642948	-0.0276173	-0.00237136	-0.000509946	-0.0334949
738	-0.0271813	0.0133085		-0.063989	-0.0282459	-0.00219378	-0.00195235	-0.0337733
Figure 6b
Time(ms)	Mean_normalized current_Wild-type	SD_normalized current_Wild-type		Normalized current_mutant_trace 1	Normalized current_mutant_trace 2	Normalized current_mutant_trace 3	Normalized current_mutant_trace 4	Normalized current_mutant_trace 5
0	-0.170908	0.154932		-0.023263	0.000284358	0.00636495	-0.0390206	-0.04482
15	-0.168875	0.154843		-0.0163672	-0.000536651	0.00391008	-0.0405153	-0.0435576
30	-0.169701	0.157255		-0.0174139	-0.00168606	0.00281534	-0.0397146	-0.0444233
45	-0.174203	0.153981		-0.0243712	-0.00634939	0.0014552	-0.0425438	-0.0421509
60	-0.172851	0.156006		-0.0244944	-0.00690768	0.00102394	-0.0431844	-0.0448922
75	-0.171446	0.155384		-0.0252948	-0.00759733	0.000924421	-0.0411559	-0.0450004
90	-0.169828	0.156934		-0.0188915	-0.00365648	0.00351199	-0.0414228	-0.040636
105	-0.175798	0.152101		-0.0231398	-0.0051343	0.000393637	-0.0398214	-0.0442429
120	-0.176988	0.154969		-0.0235093	-0.00493726	0.0017206	-0.039768	-0.0433412
135	-0.178419	0.154286		-0.0193225	-0.00237571	0.00148838	-0.0413161	-0.0445675
150	-0.175887	0.157707		-0.0252332	-0.00487158	-0.00176267	-0.0415296	-0.0437379
165	-0.171229	0.161059		-0.0290505	-0.00234287	0.00264947	-0.0447325	-0.0455414
180	-0.174331	0.15665		-0.0307744	-0.00575827	-0.000933321	-0.0469745	-0.0446757
195	-0.175429	0.155689		-0.0273266	-0.00592247	-0.000800625	-0.0416897	-0.0440986
210	-0.175078	0.156468		-0.0303435	-0.00914082	0.00128933	-0.0451062	-0.041682
225	-0.176055	0.15425		-0.0300356	-0.00910798	0.00444086	-0.0416363	-0.041141
240	-0.174881	0.152526		-0.0296662	-0.00621803	0.00165425	-0.0431844	-0.0422591
255	-0.175065	0.152035		-0.0243097	-0.00579111	0.00364468	-0.0455866	-0.0405278
270	-0.174746	0.153119		-0.0267724	-0.00779437	0.00354516	-0.0471347	-0.0421148
285	-0.171425	0.156308		-0.0235093	-0.00539702	0.00344564	-0.0471881	-0.0409606
300	-0.174643	0.155276		-0.0286195	-0.00372217	0.00231773	-0.0455866	-0.042187
315	-0.174083	0.155181		-0.0317596	-0.0013905	0.00274899	-0.0444656	-0.0436297
330	-0.172504	0.153841		-0.027696	-0.00194879	-0.0017295	-0.04201	-0.0425477
345	-0.173256	0.153743		-0.0328062	-0.00263843	-0.00123189	-0.0395545	-0.0382194
360	-0.173865	0.151225		-0.028127	-0.00165322	0.000990768	-0.0413694	-0.0429805
375	-0.17209	0.155537		-0.0336066	-0.00214583	0.000659029	-0.0383801	-0.0421509
390	-0.171394	0.155446		-0.0272034	-0.000635172	0.00198599	-0.0404086	-0.0413574
405	-0.1731	0.153058		-0.0355769	-0.00132482	0.00182012	-0.043131	-0.0439544
420	-0.171043	0.154145		-0.0323752	-1.12055e-05	-0.000535233	-0.0426506	-0.0415017
435	-0.169449	0.15683		-0.0334219	0.000744123	0.00148838	-0.0382199	-0.0409246
450	-0.168548	0.15448		-0.0329294	0.00143377	-0.0015968	-0.0397146	-0.0400589
465	-0.16723	0.156718		-0.0351459	0.00192638	-0.000468886	-0.0389673	-0.0434133
480	-0.167391	0.155297		-0.031698	0.00271454	0.000327289	-0.0376861	-0.0454693
495	-0.170139	0.154834		-0.0401946	0.00248466	-0.00269154	-0.0382199	-0.044784
510	-0.16916	0.154402		-0.0371777	0.00386396	-0.00196171	-0.0399815	-0.0468038
525	-0.167331	0.155966		-0.0397636	0.00146661	-0.000568407	-0.0400349	-0.0477416
540	-0.167618	0.154122		-0.0349612	0.00274738	0.000128246	-0.0422769	-0.0463349
555	-0.164427	0.156209		-0.0389632	0.00205774	0.00115664	-0.0437716	-0.0453611
570	-0.166472	0.154907		-0.0394557	-0.00047097	0.00347882	-0.0480955	-0.045325
585	-0.169111	0.154371		-0.039271	0.00146661	0.00281534	-0.0438784	-0.0475252
600	-0.167532	0.153606		-0.0343455	-0.00047097	0.00152155	-0.0410491	-0.0497615
615	-0.169225	0.152597		-0.0418569	-0.000700853	0.00185329	-0.0370989	-0.0510239
630	-0.16855	0.155007		-0.036993	-0.0017189	0.00716112	-0.0413694	-0.047922
645	-0.167167	0.153305		-0.0417954	-0.00175174	0.00530338	-0.0423837	-0.0480662
660	-0.170129	0.152677		-0.0371777	-0.000733693	0.0049053	-0.0437182	-0.0497615
675	-0.169378	0.151769		-0.0413644	0.00350271	0.000692203	-0.0413694	-0.0486073
690	-0.16615	0.157109		-0.0381012	0.00583438	0.00364468	-0.0453731	-0.0511321
705	-0.164654	0.155737		-0.0415491	0.00363407	0.00377738	-0.0426506	-0.050555
720	-0.1663	0.152695		-0.035269	0.00340419	0.000625855	-0.0438784	-0.0498697
735	-0.169572	0.151204		-0.0385322	0.00452076	0.00225138	-0.0419033	-0.0474531
750	-0.165532	0.152868		-0.0332988	0.00475065	0.00115664	-0.0428107	-0.0486433
765	-0.16621	0.153116		-0.0383475	0.00635982	-0.00133141	-0.0419566	-0.0470202
780	-0.166505	0.154414		-0.0328678	0.00343703	-0.00275789	-0.0442521	-0.0498336
795	-0.167116	0.153024		-0.0241865	0.00750924	0.00377738	-0.0377395	-0.0461546
810	-0.168232	0.153765		-0.0336682	0.00343703	0.00118981	-0.0422235	-0.0467677
825	-0.169859	0.152282		-0.0278807	0.00498053	0.00264947	-0.0439851	-0.0476334
840	-0.167014	0.151427		-0.0353306	0.00373259	-0.000103972	-0.0433979	-0.0491122
855	-0.16703	0.152965		-0.0408103	0.00310863	0.000360463	-0.0451062	-0.0497975
870	-0.16799	0.150807		-0.0382859	0.00294443	-0.00126506	-0.043825	-0.0469481
885	-0.166395	0.153996		-0.0390247	0.00337135	-0.00123189	-0.0498038	-0.0442068
900	-0.166778	0.15318		-0.0341608	-0.000241088	-0.00318915	-0.0470813	-0.0465513
915	-0.166979	0.153955		-0.0390863	0.00110537	-0.00315598	-0.0474016	-0.0453971
930	-0.166524	0.151498		-0.0302203	0.00238614	-0.00935951	-0.0469211	-0.0469842
945	-0.165608	0.154922		-0.0414259	-0.000832214	-0.00627433	-0.0461738	-0.0462628
960	-0.167638	0.150481		-0.0346533	0.000645602	-0.00594259	-0.0440919	-0.0478498
975	-0.166207	0.151682		-0.0357616	-0.00237571	-0.00634068	-0.0405153	-0.0472006
990	-0.168613	0.14879		-0.0385322	-0.0017189	-0.00162997	-0.0437182	-0.0467677
1005	-0.16537	0.150684		-0.0341608	-0.0017189	-0.00179584	-0.0426506	-0.0489319
1020	-0.165255	0.151035		-0.0336682	-0.000306769	-0.00338819	-0.0460137	-0.0502304
1035	-0.165452	0.150255		-0.0366851	-0.000832214	-0.00544498	-0.0459069	-0.0496533
1050	-0.167543	0.151444		-0.0350843	-0.000142567	-0.00192854	-0.0479888	-0.0493286
1065	-0.166	0.151545		-0.035269	0.000842644	-0.00239297	-0.0422769	-0.0499779
1080	-0.165649	0.149352		-0.031698	-0.000602332	-0.00338819	-0.0459603	-0.0514567
1095	-0.169226	0.151691		-0.0309592	-0.00602099	-0.00451611	-0.0484158	-0.047958
1110	-0.168371	0.151174		-0.0273881	-0.0012263	-0.00232663	-0.0526864	-0.0509518
1125	-0.166714	0.15111		-0.0323137	-0.00349228	-0.00438341	-0.0484692	-0.0484991
1140	-0.1674	0.148467		-0.0265877	0.000350038	-0.00265837	-0.0483625	-0.0501222
1155	-0.169933	0.148462		-0.0251716	-0.00158754	-0.000900147	-0.0480422	-0.0509518
1170	-0.168843	0.149262		-0.0376702	0.00103969	-0.00239297	-0.047455	-0.0532602
1185	-0.166775	0.150949		-0.0284348	0.000678442	-0.00511324	-0.0427574	-0.0547751
1200	-0.167915	0.148616		-0.0356384	0.00113821	-0.00471515	-0.0438784	-0.0567228
1215	-0.166428	0.15097		-0.0387785	-0.00231003	-0.00285741	-0.0462806	-0.0563621
1230	-0.169016	0.14994		-0.0407487	-0.000175407	-0.0023598	-0.0449994	-0.0549193
1245	-0.168584	0.14847		-0.0341608	-0.00431329	-0.000402538	-0.0438784	-0.0556047
1260	-0.168678	0.151499		-0.0312054	0.00287875	0.00016142	-0.0461738	-0.054198
1275	-0.16832	0.15046		-0.031698	0.00100685	-0.00106602	-0.0431844	-0.0540898
1290	-0.166209	0.150402		-0.0350227	0.00159797	-0.00136458	-0.0424905	-0.05106
1305	-0.165401	0.149498		-0.0365004	-0.000569492	-0.000734277	-0.0443054	-0.0543422
1320	-0.166693	0.148165		-0.0399483	-0.00040529	-0.00272471	-0.0436649	-0.0542701
1335	-0.166248	0.149979		-0.031267	0.000875484	-0.00275789	-0.0456934	-0.0517453
1350	-0.166951	0.15119		-0.034838	0.000842644	0.000957594	-0.0480422	-0.0515289
1365	-0.164304	0.150702		-0.0416107	0.000908324	0.000294115	-0.043131	-0.0493286
1380	-0.165018	0.151582		-0.0332372	0.00156513	-0.0024925	-0.0430777	-0.0499058
1395	-0.164034	0.1523		-0.0307129	0.00271454	-0.00169632	-0.0421168	-0.0548472
1410	-0.164118	0.152108		-0.0339145	0.00317431	-0.00302328	-0.0457467	-0.0543422
1425	-0.167361	0.147936		-0.0337913	0.00232046	-0.00342137	-0.0437182	-0.0544144
1440	-0.166197	0.149338		-0.0336682	0.00140093	-0.00196171	-0.0448393	-0.0527191
1455	-0.163903	0.150728		-0.0309592	0.00419236	-0.000236668	-0.0475617	-0.0532241
1470	-0.16708	0.14928		-0.0292352	0.00320715	0.00125616	-0.0500707	-0.0527913
1485	-0.163274	0.151074		-0.0275113	0.000678442	-0.00206124	-0.0479888	-0.053188
1500	-0.166424	0.14735		-0.0294815	0.00110537	-0.00242615	-0.048576	-0.051096
1515	-0.166135	0.149812		-0.0333604	0.00179501	-0.00202806	-0.0465475	-0.0525388
1530	-0.169254	0.150912		-0.0294199	0.000251517	-0.00421754	-0.0498571	-0.0502304
1545	-0.16557	0.152742		-0.0274497	-4.40458e-05	-0.00345454	-0.0465475	-0.050555
1560	-0.16625	0.150145		-0.0280654	0.000842644	-0.00133141	-0.0514052	-0.05005
1575	-0.197254	0.141384		-0.127746	-0.0846408	-0.00116554	-0.163987	-0.0655958
1590	-0.402807	0.155594		-0.444398	-0.434949	-0.0477086	-0.552927	-0.249548
1605	-0.571574	0.1487		-0.67633	-0.659084	-0.236336	-0.785512	-0.432418
1620	-0.660425	0.16156		-0.811043	-0.77951	-0.470312	-0.905461	-0.548344
1635	-0.706608	0.172738		-0.877908	-0.864468	-0.624272	-0.934928	-0.645586
1650	-0.745864	0.172617		-0.932766	-0.907522	-0.727675	-0.964982	-0.720321
1665	-0.778188	0.167693		-0.953392	-0.929426	-0.808056	-0.986921	-0.771683
1680	-0.804418	0.160214		-0.99292	-0.972151	-0.853802	-0.989911	-0.811431
1695	-0.823271	0.155652		-0.99766	-0.991002	-0.884057	-1	-0.853235
1710	-0.836113	0.149667		-1	-0.990542	-0.909236	-0.982598	-0.874516
1725	-0.8492	0.139824		-0.997168	-0.994417	-0.93624	-0.971761	-0.896843
1740	-0.866935	0.125823		-0.99058	-0.996814	-0.965201	-0.968238	-0.92072
1755	-0.87623	0.117339		-0.975249	-1	-0.974522	-0.954412	-0.935725
1770	-0.892156	0.109989		-0.970693	-0.98555	-0.977906	-0.936315	-0.946762
1785	-0.897788	0.0980895		-0.968723	-0.991888	-0.985835	-0.929109	-0.952317
1800	-0.903813	0.0892697		-0.953023	-0.976585	-0.986133	-0.910479	-0.947628
1815	-0.911158	0.0807051		-0.936522	-0.969491	-0.987958	-0.899642	-0.948313
1830	-0.915524	0.0770185		-0.927348	-0.966273	-0.978238	-0.877222	-0.939115
1845	-0.923159	0.0676044		-0.916389	-0.961183	-0.997811	-0.86393	-0.931613
1860	-0.926503	0.0628044		-0.912387	-0.962365	-0.993398	-0.867666	-0.931866
1875	-0.929305	0.0594122		-0.910786	-0.956946	-0.995621	-0.886777	-0.944165
1890	-0.935401	0.0511669		-0.897425	-0.95028	-0.992735	-0.890727	-0.955671
1905	-0.94094	0.0431402		-0.891515	-0.948244	-0.990048	-0.888218	-0.967069
1920	-0.943634	0.0355876		-0.87643	-0.940822	-1	-0.88934	-0.969666
1935	-0.947942	0.035954		-0.877846	-0.943712	-0.996152	-0.888912	-0.978683
1950	-0.947535	0.0351757		-0.876738	-0.938129	-0.995754	-0.88651	-0.983372
1965	-0.95179	0.0307267		-0.852418	-0.926963	-0.984276	-0.878183	-0.984562
1980	-0.956094	0.0312841		-0.858883	-0.913499	-0.981721	-0.8753	-0.985103
1995	-0.956153	0.0283165		-0.855743	-0.900822	-0.987361	-0.86836	-0.995636
2010	-0.955411	0.0308075		-0.845522	-0.894517	-0.969845	-0.854481	-0.998882
2025	-0.959427	0.0308658		-0.845338	-0.891495	-0.972233	-0.855229	-0.99596
2040	-0.958241	0.0323769		-0.836472	-0.889788	-0.966859	-0.855229	-0.991596
2055	-0.958917	0.0352778		-0.842444	-0.877768	-0.956443	-0.844285	-0.992678
2070	-0.957078	0.0362798		-0.829268	-0.869361	-0.964039	-0.847168	-0.98514
2085	-0.95456	0.0366382		-0.814307	-0.862662	-0.960954	-0.838734	-0.990117
2100	-0.958779	0.0426974		-0.821387	-0.86368	-0.95694	-0.837292	-0.98532
2115	-0.955349	0.0439344		-0.807965	-0.852317	-0.953324	-0.832755	-0.987484
2130	-0.954741	0.0440639		-0.796205	-0.842596	-0.938529	-0.832488	-0.9956
2145	-0.952838	0.0472411		-0.780998	-0.832317	-0.948315	-0.828965	-0.993075
2160	-0.954178	0.0487546		-0.780013	-0.828705	-0.951267	-0.820317	-0.99138
2175	-0.955367	0.0517915		-0.776688	-0.820035	-0.941713	-0.818982	-0.994698
2190	-0.953634	0.0548601		-0.768191	-0.813959	-0.937401	-0.819036	-1
2205	-0.954958	0.055376		-0.757601	-0.795634	-0.92914	-0.806544	-0.990406
2220	-0.947946	0.0560462		-0.748858	-0.798065	-0.918923	-0.804783	-0.991271
2235	-0.949198	0.0561224		-0.743502	-0.792022	-0.918923	-0.798964	-0.99257
2250	-0.944464	0.0558198		-0.734451	-0.783286	-0.920946	-0.799925	-0.988566
2265	-0.943712	0.0577004		-0.725647	-0.787129	-0.919089	-0.7948	-0.984707
2280	-0.942677	0.0606778		-0.724662	-0.778787	-0.915274	-0.79101	-0.979477
2295	-0.943602	0.0610466		-0.717335	-0.771891	-0.917231	-0.77932	-0.975257
2310	-0.939955	0.0599627		-0.711917	-0.766275	-0.907279	-0.77932	-0.972551
2325	-0.939891	0.0615763		-0.718628	-0.752679	-0.890261	-0.781775	-0.97165
2340	-0.937607	0.0609213		-0.71124	-0.747162	-0.895966	-0.770085	-0.970892
2355	-0.939663	0.0637992		-0.699049	-0.740101	-0.89464	-0.774142	-0.968945
2370	-0.934484	0.0629628		-0.678792	-0.739576	-0.885782	-0.76496	-0.96642
2385	-0.935132	0.0623881		-0.683472	-0.735537	-0.889265	-0.756739	-0.969918
2400	-0.931927	0.0649849		-0.685196	-0.734913	-0.8889	-0.749906	-0.966889
2415	-0.932886	0.0660731		-0.680024	-0.71869	-0.879943	-0.748945	-0.957402
2430	-0.927646	0.0659095		-0.675098	-0.718821	-0.885981	-0.747878	-0.957835
2445	-0.92504	0.0635976		-0.660753	-0.710381	-0.871716	-0.753162	-0.958845
2460	-0.9255	0.0659919		-0.656443	-0.707688	-0.873209	-0.740031	-0.959819
2475	-0.921766	0.0685049		-0.657674	-0.694683	-0.874802	-0.732877	-0.958412
2490	-0.922319	0.0693973		-0.65164	-0.694355	-0.868499	-0.734532	-0.953002
2505	-0.92051	0.070845		-0.632862	-0.691268	-0.862527	-0.733358	-0.950369
2520	-0.915596	0.0726192		-0.626151	-0.68158	-0.858513	-0.729194	-0.944273
2535	-0.913822	0.0745592		-0.617469	-0.678493	-0.856689	-0.728233	-0.945139
2550	-0.911572	0.0745261		-0.627567	-0.672746	-0.843552	-0.720333	-0.94045
2565	-0.908809	0.0753429		-0.614083	-0.663616	-0.852144	-0.71745	-0.938358
2580	-0.904874	0.0739346		-0.607495	-0.660529	-0.846106	-0.710297	-0.939079
2595	-0.90481	0.0764008		-0.605155	-0.652943	-0.843983	-0.711151	-0.939404
2610	-0.900034	0.0759489		-0.598383	-0.645291	-0.834164	-0.712059	-0.929269
2625	-0.899967	0.079899		-0.6022	-0.643025	-0.834993	-0.701863	-0.927898
2640	-0.899172	0.0802558		-0.597767	-0.633272	-0.831908	-0.691026	-0.927898
2655	-0.895477	0.0802251		-0.596166	-0.629265	-0.835789	-0.677681	-0.928836
2670	-0.892661	0.0823258		-0.585576	-0.617508	-0.82786	-0.683446	-0.921983
2685	-0.890836	0.0830383		-0.581574	-0.613108	-0.813927	-0.678375	-0.926058
2700	-0.887158	0.0823803		-0.585638	-0.614389	-0.806496	-0.685848	-0.926491
2715	-0.883034	0.0837237		-0.575725	-0.606605	-0.810875	-0.682325	-0.928547
2730	-0.882028	0.0847419		-0.563904	-0.604931	-0.809018	-0.678321	-0.925121
2745	-0.880769	0.0841405		-0.562118	-0.596031	-0.811307	-0.672129	-0.925554
2760	-0.879923	0.0862358		-0.565813	-0.59695	-0.809747	-0.672556	-0.917654
2775	-0.876115	0.0874126		-0.547034	-0.592648	-0.805568	-0.668606	-0.921947
2790	-0.873197	0.0869303		-0.549497	-0.586277	-0.800625	-0.671168	-0.913723
2805	-0.870765	0.0873118		-0.541801	-0.584438	-0.799828	-0.667805	-0.912424
2820	-0.869947	0.0859083		-0.537614	-0.578593	-0.796013	-0.662253	-0.913687
2835	-0.868964	0.0868064		-0.526962	-0.572419	-0.789047	-0.66631	-0.90824
2850	-0.862825	0.0868235		-0.525238	-0.570284	-0.791236	-0.663588	-0.909322
2865	-0.866214	0.0861843		-0.524253	-0.562369	-0.78709	-0.65809	-0.904742
2880	-0.860212	0.0878307		-0.526839	-0.55636	-0.779891	-0.654299	-0.901243
2895	-0.858005	0.0900509		-0.510092	-0.552517	-0.784834	-0.653979	-0.89457
2910	-0.853951	0.0899859		-0.513479	-0.555473	-0.782877	-0.652965	-0.884615
2925	-0.854779	0.0897621		-0.509538	-0.549529	-0.777303	-0.649548	-0.885589
2940	-0.850522	0.0903612		-0.508861	-0.543158	-0.779294	-0.642769	-0.881658
2955	-0.846526	0.0921416		-0.502211	-0.53324	-0.777635	-0.645278	-0.879313
2970	-0.846111	0.0919487		-0.507075	-0.526147	-0.778464	-0.643516	-0.882667
2985	-0.844774	0.0929001		-0.505659	-0.524767	-0.767948	-0.634335	-0.881621
3000	-0.841333	0.0923428		-0.490821	-0.526015	-0.763735	-0.629157	-0.872785
3015	-0.838278	0.0941916		-0.493715	-0.521549	-0.768081	-0.62873	-0.870476
3030	-0.836136	0.0936843		-0.4947	-0.519743	-0.763702	-0.626167	-0.871847
3045	-0.834273	0.0917631		-0.486942	-0.515539	-0.761446	-0.630918	-0.866797
3060	-0.832289	0.0947289		-0.489405	-0.507362	-0.758361	-0.633587	-0.864236
3075	-0.827977	0.0963113		-0.490329	-0.501451	-0.744461	-0.623605	-0.861315
3090	-0.823145	0.0987566		-0.481647	-0.498035	-0.749504	-0.62179	-0.862505
3105	-0.823552	0.0967278		-0.477399	-0.492814	-0.750068	-0.610153	-0.859223
3120	-0.818814	0.096735		-0.464162	-0.49462	-0.748342	-0.613142	-0.856085
3135	-0.818067	0.098446		-0.474628	-0.493635	-0.745888	-0.606523	-0.856157
3150	-0.818398	0.0979767		-0.467055	-0.488774	-0.749338	-0.602252	-0.849159
3165	-0.817079	0.0987169		-0.467917	-0.483257	-0.736599	-0.598088	-0.851937
3180	-0.815062	0.097716		-0.461391	-0.479973	-0.734675	-0.599423	-0.850674
3195	-0.811206	0.0973811		-0.461021	-0.47416	-0.729566	-0.594619	-0.84649
3210	-0.809653	0.0998951		-0.45745	-0.470219	-0.730893	-0.597768	-0.842847
3225	-0.806731	0.100613		-0.447045	-0.465031	-0.72449	-0.599636	-0.840034
3240	-0.806614	0.100215		-0.441627	-0.465162	-0.718785	-0.594031	-0.839709
3255	-0.804622	0.0989817		-0.438118	-0.461878	-0.717822	-0.597661	-0.835814
3270	-0.801197	0.102035		-0.450986	-0.46155	-0.719083	-0.597555	-0.832784
3285	-0.800862	0.102814		-0.44212	-0.453734	-0.717424	-0.602252	-0.830331
3300	-0.798829	0.100989		-0.43781	-0.450121	-0.710955	-0.599263	-0.827554
3315	-0.796892	0.100565		-0.425188	-0.451238	-0.700273	-0.591522	-0.823983
3330	-0.796578	0.101884		-0.418046	-0.449037	-0.708666	-0.587626	-0.831089
3345	-0.795155	0.101675		-0.417923	-0.446115	-0.706013	-0.588586	-0.829646
3360	-0.793298	0.101762		-0.410042	-0.446213	-0.696359	-0.588106	-0.824488
3375	-0.789859	0.100339		-0.410842	-0.439448	-0.703093	-0.587465	-0.822144
3390	-0.791642	0.0999427		-0.421186	-0.435507	-0.693572	-0.582181	-0.818212
3405	-0.787048	0.10228		-0.4186	-0.435638	-0.704553	-0.583942	-0.820484
3420	-0.785634	0.101576		-0.421986	-0.431928	-0.695629	-0.57428	-0.81713
3435	-0.782712	0.103701		-0.42371	-0.425885	-0.697553	-0.57743	-0.811107
3450	-0.783245	0.103431		-0.424388	-0.42467	-0.681796	-0.571237	-0.812766
3465	-0.779482	0.106297		-0.417615	-0.421254	-0.694932	-0.566059	-0.803027
3480	-0.777014	0.107782		-0.409796	-0.424604	-0.689525	-0.570543	-0.80447
3495	-0.775557	0.106424		-0.416691	-0.423159	-0.68017	-0.570543	-0.801765
3510	-0.772332	0.107155		-0.410842	-0.420828	-0.679042	-0.567447	-0.802197
3525	-0.770617	0.106022		-0.404747	-0.417511	-0.687435	-0.562162	-0.801296
3540	-0.767779	0.105976		-0.405301	-0.415737	-0.68027	-0.564031	-0.801151
3555	-0.766339	0.105331		-0.407087	-0.407035	-0.683288	-0.556344	-0.795813
3570	-0.766062	0.102328		-0.391633	-0.400335	-0.687701	-0.558266	-0.800719
3585	-0.764658	0.102971		-0.386461	-0.397971	-0.680336	-0.558212	-0.796679
3600	-0.762662	0.10519		-0.38917	-0.395048	-0.677317	-0.554689	-0.792387
3615	-0.760601	0.105781		-0.400191	-0.39935	-0.669322	-0.548337	-0.793433
3630	-0.758664	0.108337		-0.395327	-0.398693	-0.664479	-0.535205	-0.792459
3645	-0.756671	0.109046		-0.387323	-0.395146	-0.662853	-0.54428	-0.786075
3660	-0.756093	0.110934		-0.386091	-0.391468	-0.664114	-0.539422	-0.789682
3675	-0.753117	0.111493		-0.383259	-0.38871	-0.660995	-0.540596	-0.789573
3690	-0.753772	0.108476		-0.383875	-0.38756	-0.656384	-0.537447	-0.784235
3705	-0.752166	0.107822		-0.375071	-0.386871	-0.660564	-0.53355	-0.782468
3720	-0.750189	0.108105		-0.364419	-0.38155	-0.654991	-0.525009	-0.777851
3735	-0.747173	0.109499		-0.365589	-0.377248	-0.649683	-0.52693	-0.773162
3750	-0.746568	0.106974		-0.364973	-0.377183	-0.648721	-0.527785	-0.775759
3765	-0.746435	0.109169		-0.360971	-0.374687	-0.639797	-0.527678	-0.773487
3780	-0.742729	0.108129		-0.356784	-0.374818	-0.645072	-0.525382	-0.773991
3795	-0.743494	0.107373		-0.349335	-0.3716	-0.630077	-0.516201	-0.771647
3810	-0.740677	0.108343		-0.348288	-0.366838	-0.635053	-0.514492	-0.766633
3825	-0.739755	0.109612		-0.348596	-0.366969	-0.636911	-0.510702	-0.76281
3840	-0.73715	0.11266		-0.348904	-0.361222	-0.638968	-0.516734	-0.763351
3855	-0.735833	0.11135		-0.35506	-0.35912	-0.632764	-0.513318	-0.761151
3870	-0.733528	0.111092		-0.347118	-0.359843	-0.633395	-0.517749	-0.756823
3885	-0.734242	0.11256		-0.345086	-0.355738	-0.628021	-0.514172	-0.756029
3900	-0.731405	0.109197		-0.345333	-0.354457	-0.623907	-0.514599	-0.755488
3915	-0.731542	0.112643		-0.336405	-0.351436	-0.626561	-0.512571	-0.754334
3930	-0.726912	0.11442		-0.339914	-0.346575	-0.62666	-0.507286	-0.74795
3945	-0.722767	0.112832		-0.345764	-0.347035	-0.625201	-0.514759	-0.749032
3960	-0.723037	0.112223		-0.356415	-0.339975	-0.61777	-0.505044	-0.749825
3975	-0.724107	0.110942		-0.337636	-0.340796	-0.620523	-0.495328	-0.745136
3990	-0.721471	0.112909		-0.346749	-0.342405	-0.620556	-0.503923	-0.745064
4005	-0.71928	0.116865		-0.341946	-0.338694	-0.62268	-0.502321	-0.741962
4020	-0.717224	0.113473		-0.334989	-0.337709	-0.616874	-0.499065	-0.743693
4035	-0.718315	0.113691		-0.342069	-0.336789	-0.619097	-0.494474	-0.736083
4050	-0.715752	0.116457		-0.331172	-0.333833	-0.622845	-0.495382	-0.732801
4065	-0.715451	0.11643		-0.339668	-0.33564	-0.616443	-0.491645	-0.730709
4080	-0.713763	0.11742		-0.339791	-0.335278	-0.612628	-0.490044	-0.726308
4095	-0.713337	0.113034		-0.32994	-0.335574	-0.612362	-0.488656	-0.731791
4110	-0.7134	0.115884		-0.340345	-0.334983	-0.614287	-0.484438	-0.732296
4125	-0.71018	0.114514		-0.334127	-0.33564	-0.608846	-0.492446	-0.728256
4140	-0.708279	0.115695		-0.324276	-0.329531	-0.605927	-0.490898	-0.72638
4155	-0.705798	0.11696		-0.315902	-0.330878	-0.60115	-0.493674	-0.731683
4170	-0.706719	0.115177		-0.313809	-0.32628	-0.598761	-0.497731	-0.731178
4185	-0.704889	0.11549		-0.317195	-0.325459	-0.598064	-0.501574	-0.732548
4200	-0.702546	0.117839		-0.319904	-0.326904	-0.595809	-0.498531	-0.73024
4215	-0.698606	0.113439		-0.325815	-0.322865	-0.59405	-0.490738	-0.721078
4230	-0.697524	0.117138		-0.321197	-0.328546	-0.585591	-0.485826	-0.724
4245	-0.694679	0.117501		-0.311962	-0.322569	-0.58924	-0.477819	-0.719419
4260	-0.694598	0.117671		-0.315164	-0.321091	-0.586221	-0.479581	-0.71913
4275	-0.690517	0.115954		-0.308145	-0.318004	-0.584596	-0.478139	-0.719527
4290	-0.690167	0.117367		-0.310238	-0.315246	-0.583037	-0.478086	-0.71895
4305	-0.688273	0.119613		-0.3103	-0.316658	-0.57879	-0.474456	-0.716461
4320	-0.687453	0.118442		-0.306852	-0.313275	-0.5837	-0.477445	-0.720176
4335	-0.687958	0.119077		-0.306298	-0.314523	-0.574511	-0.479688	-0.718373
4350	-0.684382	0.115706		-0.304019	-0.31321	-0.580316	-0.472588	-0.715632
4365	-0.686026	0.118423		-0.309007	-0.310353	-0.576269	-0.46757	-0.707011
4380	-0.682058	0.11929		-0.298848	-0.311305	-0.570464	-0.466342	-0.714189
4395	-0.680974	0.121148		-0.303465	-0.307791	-0.576336	-0.464047	-0.702575
4410	-0.679582	0.119122		-0.303219	-0.307922	-0.575374	-0.46378	-0.708743
4425	-0.679815	0.122912		-0.295153	-0.307791	-0.568407	-0.460096	-0.700699
4440	-0.676184	0.120167		-0.29503	-0.309203	-0.567014	-0.459509	-0.697886
4455	-0.675352	0.118872		-0.286164	-0.304868	-0.561275	-0.459509	-0.698824
4470	-0.677148	0.120265		-0.286657	-0.305459	-0.56426	-0.444936	-0.702286
4485	-0.676606	0.1219		-0.278838	-0.305821	-0.555801	-0.448192	-0.699509
4500	-0.672611	0.118578		-0.283948	-0.299712	-0.558355	-0.451235	-0.695036
4515	-0.669326	0.121581		-0.283024	-0.300369	-0.562469	-0.452303	-0.697128
4530	-0.667659	0.120921		-0.280438	-0.302504	-0.552616	-0.455292	-0.694531
4545	-0.664355	0.117778		-0.290351	-0.296592	-0.554839	-0.458655	-0.691862
4560	-0.665321	0.121541		-0.298355	-0.297381	-0.55872	-0.458388	-0.694892
4575	-0.664614	0.121337		-0.295646	-0.292684	-0.550659	-0.458175	-0.690095
4590	-0.662581	0.117267		-0.302234	-0.29564	-0.551123	-0.452997	-0.686308
4605	-0.663022	0.120461		-0.300695	-0.294622	-0.552119	-0.458121	-0.687137
4620	-0.659891	0.121638		-0.302111	-0.291108	-0.54701	-0.456573	-0.690852
4635	-0.660225	0.121343		-0.296077	-0.288612	-0.545053	-0.449473	-0.687823
4650	-0.659836	0.121303		-0.293614	-0.288875	-0.543593	-0.449367	-0.685767
4665	-0.658565	0.123239		-0.287026	-0.289926	-0.547308	-0.447498	-0.682989
4680	-0.655107	0.123463		-0.28598	-0.28986	-0.541602	-0.44579	-0.68234
4695	-0.656095	0.123228		-0.284379	-0.288218	-0.538053	-0.446164	-0.678661
4710	-0.653545	0.124908		-0.292814	-0.28674	-0.540674	-0.444295	-0.67069
4725	-0.653819	0.122715		-0.27188	-0.283029	-0.543162	-0.439918	-0.669283
4740	-0.651938	0.122342		-0.282901	-0.279384	-0.538882	-0.436608	-0.669968
4755	-0.651296	0.12118		-0.280069	-0.278268	-0.542399	-0.438904	-0.665388
4770	-0.650549	0.123945		-0.277298	-0.274754	-0.535996	-0.437783	-0.668778
4785	-0.649774	0.120966		-0.27305	-0.276658	-0.531882	-0.444562	-0.671411
4800	-0.646974	0.120819		-0.264369	-0.277118	-0.530954	-0.442641	-0.668237
4815	-0.645606	0.120791		-0.255441	-0.274918	-0.529992	-0.437569	-0.667083
4830	-0.643816	0.123531		-0.260613	-0.275345	-0.532878	-0.435114	-0.665388
4845	-0.641122	0.122868		-0.265354	-0.273144	-0.529726	-0.436395	-0.664738
4860	-0.640634	0.124561		-0.26874	-0.274852	-0.526044	-0.437569	-0.662574
4875	-0.64008	0.125411		-0.268432	-0.271995	-0.522726	-0.432338	-0.6616
4890	-0.63961	0.125487		-0.275759	-0.274819	-0.529527	-0.433085	-0.663332
4905	-0.639733	0.126038		-0.270649	-0.272652	-0.527238	-0.434954	-0.662755
4920	-0.637637	0.125515		-0.271696	-0.270846	-0.51911	-0.434847	-0.660663
4935	-0.635949	0.127279		-0.266093	-0.274524	-0.520836	-0.430683	-0.661095
4950	-0.635294	0.126424		-0.261537	-0.271502	-0.52757	-0.433245	-0.657308
4965	-0.633954	0.126495		-0.266401	-0.26523	-0.52694	-0.425718	-0.655072
4980	-0.631822	0.126624		-0.268063	-0.26523	-0.519243	-0.432391	-0.658174
4995	-0.631129	0.125933		-0.266401	-0.263292	-0.518182	-0.425558	-0.658138
5010	-0.631262	0.125261		-0.262337	-0.268547	-0.511248	-0.42748	-0.652295
5025	-0.630013	0.125754		-0.265108	-0.2628	-0.512509	-0.423637	-0.65078
5040	-0.629669	0.125911		-0.26012	-0.259778	-0.517286	-0.423263	-0.647137
5055	-0.626921	0.125496		-0.261537	-0.261683	-0.507665	-0.421288	-0.645153
5070	-0.626733	0.12566		-0.256549	-0.260829	-0.513504	-0.421822	-0.646019
5085	-0.62502	0.129095		-0.254641	-0.257381	-0.511116	-0.419313	-0.645045
5100	-0.622471	0.124868		-0.25107	-0.257808	-0.508628	-0.423743	-0.64591
5115	-0.620068	0.128053		-0.255749	-0.254393	-0.504381	-0.435594	-0.643349
5130	-0.620328	0.12612		-0.252978	-0.257709	-0.505808	-0.429455	-0.64472
5145	-0.623416	0.126923		-0.245652	-0.256462	-0.505012	-0.420701	-0.643782
5160	-0.62191	0.12742		-0.257904	-0.252159	-0.503618	-0.415523	-0.638119
5175	-0.618302	0.129294		-0.255687	-0.255476	-0.499604	-0.417978	-0.640139
5190	-0.616899	0.129872		-0.254333	-0.257381	-0.502656	-0.414935	-0.634873
5205	-0.616717	0.129473		-0.250823	-0.254261	-0.500997	-0.411679	-0.634404
5220	-0.61474	0.127403		-0.246021	-0.252849	-0.50186	-0.414081	-0.631663
5235	-0.613637	0.127484		-0.250146	-0.255246	-0.504083	-0.41691	-0.623403
5250	-0.613041	0.128242		-0.24362	-0.252521	-0.505111	-0.40869	-0.623872
5265	-0.610751	0.128275		-0.249284	-0.256232	-0.503784	-0.409704	-0.624738
5280	-0.611348	0.129862		-0.254333	-0.252291	-0.499803	-0.409651	-0.62178
5295	-0.610125	0.128639		-0.246206	-0.253637	-0.497348	-0.417925	-0.623764
5310	-0.610573	0.130696		-0.240911	-0.250386	-0.493135	-0.411412	-0.624269
5325	-0.607954	0.129282		-0.24756	-0.247398	-0.498543	-0.41248	-0.624738
5340	-0.606425	0.128132		-0.243435	-0.248481	-0.496254	-0.411145	-0.625026
5355	-0.606196	0.128771		-0.236293	-0.247857	-0.489984	-0.408796	-0.622502
5370	-0.604968	0.13023		-0.240665	-0.247956	-0.488458	-0.408636	-0.62059
5385	-0.604509	0.130742		-0.240418	-0.247857	-0.490647	-0.407729	-0.622141
5400	-0.602065	0.129118		-0.24048	-0.247857	-0.487794	-0.406181	-0.620265
5415	-0.603789	0.129931		-0.238263	-0.243424	-0.483515	-0.404793	-0.617957
5430	-0.598133	0.130365		-0.243004	-0.240567	-0.487297	-0.405807	-0.614494
5445	-0.597889	0.130388		-0.233215	-0.241913	-0.482586	-0.406394	-0.61334
5460	-0.596413	0.130149		-0.233276	-0.243194	-0.481657	-0.407035	-0.617127
5475	-0.595497	0.130467		-0.232291	-0.243949	-0.479633	-0.402177	-0.612186
5490	-0.596154	0.129059		-0.237524	-0.242767	-0.478572	-0.40586	-0.608651
5505	-0.59244	0.129727		-0.237217	-0.24454	-0.475719	-0.40538	-0.61013
5520	-0.59354	0.128816		-0.234569	-0.237972	-0.472966	-0.400149	-0.610094
5535	-0.594325	0.12822		-0.23851	-0.238925	-0.465402	-0.403992	-0.607172
5550	-0.595603	0.130974		-0.2499	-0.238859	-0.47134	-0.400843	-0.605405
5565	-0.594268	0.130374		-0.241527	-0.243949	-0.470477	-0.40586	-0.600608
5580	-0.590392	0.131289		-0.238325	-0.240665	-0.469449	-0.403618	-0.598948
5595	-0.58826	0.130875		-0.24362	-0.242669	-0.473131	-0.399615	-0.600824
5610	-0.589358	0.130067		-0.245467	-0.2428	-0.46716	-0.400309	-0.598155
5625	-0.587582	0.132069		-0.234754	-0.242997	-0.471804	-0.401643	-0.593791
5640	-0.584088	0.130817		-0.229767	-0.23945	-0.465767	-0.397266	-0.592672
5655	-0.582921	0.12996		-0.235554	-0.242931	-0.466198	-0.393156	-0.592745
5670	-0.580839	0.129428		-0.228843	-0.236889	-0.467193	-0.391821	-0.590436
5685	-0.585148	0.128535		-0.229459	-0.240961	-0.465999	-0.39465	-0.591085
5700	-0.582307	0.128851		-0.229089	-0.24037	-0.464937	-0.39417	-0.587226
5715	-0.578838	0.131192		-0.2201	-0.242439	-0.457042	-0.389739	-0.586469
5730	-0.579535	0.129297		-0.221947	-0.242472	-0.455947	-0.383227	-0.590869
5745	-0.57979	0.132981		-0.216529	-0.241585	-0.4519	-0.388511	-0.582898
5760	-0.577162	0.131892		-0.227858	-0.243194	-0.457075	-0.391608	-0.588777
5775	-0.575794	0.132322		-0.226196	-0.239155	-0.453459	-0.391447	-0.588164
5790	-0.575949	0.130516		-0.224718	-0.241092	-0.450872	-0.380344	-0.588056
5805	-0.573198	0.128385		-0.224718	-0.240041	-0.45399	-0.383387	-0.585567
5820	-0.572499	0.128398		-0.236601	-0.23968	-0.449445	-0.384668	-0.5838
5835	-0.571704	0.128962		-0.230752	-0.239877	-0.451369	-0.380077	-0.586
5850	-0.569964	0.128901		-0.237032	-0.239253	-0.450706	-0.373351	-0.58535
5865	-0.570597	0.127117		-0.230567	-0.243687	-0.446227	-0.378903	-0.576081
5880	-0.568781	0.127432		-0.232476	-0.239089	-0.443374	-0.374419	-0.57875
5895	-0.570394	0.127356		-0.230567	-0.238826	-0.440422	-0.374952	-0.575792
5910	-0.569739	0.130168		-0.238017	-0.238826	-0.439029	-0.372497	-0.58012
5925	-0.568602	0.129372		-0.232353	-0.237874	-0.44009	-0.381038	-0.580157
5940	-0.56594	0.12877		-0.234631	-0.239155	-0.437735	-0.377248	-0.574097
5955	-0.564833	0.127463		-0.232414	-0.235345	-0.441981	-0.378903	-0.57233
5970	-0.565124	0.12628		-0.22244	-0.235969	-0.43946	-0.374312	-0.574205
5985	-0.563661	0.125888		-0.220531	-0.233014	-0.4311	-0.371483	-0.573556
6000	-0.56353	0.127445		-0.221393	-0.236626	-0.428678	-0.370789	-0.571464
6015	-0.56494	0.126113		-0.22164	-0.232849	-0.430602	-0.371002	-0.573303
6030	-0.56254	0.127645		-0.219485	-0.226019	-0.429906	-0.367799	-0.567929
6045	-0.560596	0.12727		-0.2193	-0.230321	-0.428977	-0.373351	-0.56645
6060	-0.559477	0.127602		-0.230506	-0.23147	-0.429309	-0.370308	-0.564503
6075	-0.556985	0.127806		-0.229397	-0.230156	-0.427351	-0.366518	-0.562266
6090	-0.557804	0.128265		-0.232291	-0.229992	-0.429441	-0.36529	-0.560355
6105	-0.55607	0.130268		-0.232845	-0.230321	-0.424896	-0.363689	-0.563781
6120	-0.554739	0.128957		-0.225826	-0.227004	-0.425195	-0.365557	-0.56306
6135	-0.55402	0.129106		-0.231983	-0.230058	-0.423404	-0.363155	-0.556964
6150	-0.552816	0.127685		-0.230321	-0.229565	-0.41939	-0.366892	-0.558335
6165	-0.552543	0.127642		-0.226196	-0.230222	-0.420418	-0.36844	-0.560499
6180	-0.551552	0.129358		-0.226073	-0.232225	-0.417499	-0.367052	-0.557577
6195	-0.551601	0.128775		-0.220531	-0.231306	-0.419754	-0.359312	-0.559705
6210	-0.54708	0.130109		-0.221455	-0.228777	-0.416338	-0.362087	-0.551446
6225	-0.551217	0.129813		-0.221701	-0.231733	-0.412191	-0.365771	-0.554331
6240	-0.546538	0.128777		-0.224718	-0.231864	-0.414214	-0.366732	-0.554006
6255	-0.548395	0.128943		-0.220039	-0.229204	-0.410366	-0.36497	-0.555197
6270	-0.545877	0.129633		-0.217884	-0.231109	-0.413252	-0.359792	-0.554511
6285	-0.54566	0.127861		-0.221947	-0.22927	-0.406286	-0.359525	-0.545855
6300	-0.54429	0.129225		-0.21813	-0.233506	-0.411129	-0.358618	-0.549714
6315	-0.545671	0.12961		-0.213266	-0.228711	-0.407082	-0.356002	-0.547478
6330	-0.543125	0.128112		-0.219793	-0.234163	-0.410167	-0.360326	-0.547406
6345	-0.543198	0.130638		-0.227981	-0.233145	-0.411726	-0.358351	-0.545278
6360	-0.54223	0.129579		-0.212774	-0.23367	-0.410963	-0.363315	-0.551229
6375	-0.541719	0.130177		-0.22164	-0.229631	-0.406916	-0.361927	-0.548452
6390	-0.541112	0.130498		-0.220531	-0.227365	-0.407845	-0.36102	-0.539759
6405	-0.542397	0.131184		-0.218931	-0.223917	-0.402637	-0.359525	-0.546071
6420	-0.541077	0.128554		-0.226811	-0.22812	-0.406783	-0.355521	-0.54232
6435	-0.540287	0.128168		-0.208772	-0.224968	-0.408243	-0.355788	-0.548416
6450	-0.540451	0.128238		-0.215975	-0.225198	-0.405921	-0.356269	-0.54939
6465	-0.537975	0.127166		-0.223056	-0.228711	-0.403798	-0.357763	-0.548055
6480	-0.537253	0.128887		-0.222132	-0.225559	-0.400779	-0.347087	-0.543907
6495	-0.536767	0.128764		-0.218438	-0.226248	-0.403234	-0.350504	-0.546757
6510	-0.533262	0.128542		-0.222748	-0.227004	-0.400116	-0.350664	-0.543727
6525	-0.532558	0.12799		-0.220162	-0.228679	-0.394974	-0.350931	-0.547586
6540	-0.534018	0.129007		-0.211111	-0.229335	-0.399717	-0.350717	-0.54333
6555	-0.529996	0.129435		-0.22164	-0.224705	-0.393746	-0.349436	-0.540048
6570	-0.529373	0.130743		-0.217022	-0.227069	-0.398855	-0.34666	-0.539795
6585	-0.529606	0.129291		-0.221393	-0.223063	-0.398888	-0.340147	-0.537848
6600	-0.52929	0.131574		-0.212096	-0.230518	-0.400149	-0.34303	-0.535683
6615	-0.52895	0.129095		-0.208772	-0.228876	-0.400149	-0.339667	-0.53929
6630	-0.528056	0.132253		-0.215175	-0.221519	-0.397229	-0.338332	-0.533664
6645	-0.529295	0.132804		-0.220593	-0.227431	-0.391922	-0.339987	-0.532257
6660	-0.522834	0.132544		-0.209326	-0.227004	-0.384922	-0.333902	-0.529985
6675	-0.523633	0.13352		-0.20674	-0.227299	-0.390163	-0.336304	-0.529119
6690	-0.522291	0.132296		-0.204215	-0.22927	-0.386216	-0.333848	-0.530021
6705	-0.523539	0.130154		-0.201691	-0.225	-0.383495	-0.334756	-0.527604
6720	-0.524241	0.131992		-0.206678	-0.225887	-0.386249	-0.328137	-0.527135
6735	-0.522807	0.129313		-0.208464	-0.228941	-0.379183	-0.333261	-0.531283
6750	-0.521958	0.130965		-0.219485	-0.224639	-0.389135	-0.333635	-0.523492
6765	-0.521542	0.128912		-0.21265	-0.223096	-0.385419	-0.326962	-0.522302
6780	-0.522102	0.13096		-0.205016	-0.223227	-0.387675	-0.329578	-0.519813
6795	-0.51982	0.128988		-0.212035	-0.224344	-0.388438	-0.334863	-0.516242
6810	-0.519598	0.128783		-0.211296	-0.22592	-0.384192	-0.329631	-0.520066
6825	-0.51726	0.131639		-0.20323	-0.223851	-0.386647	-0.336251	-0.521075
6840	-0.516198	0.131527		-0.212835	-0.226216	-0.381903	-0.322425	-0.518875
6855	-0.515739	0.130717		-0.211665	-0.223161	-0.382566	-0.33198	-0.521112
6870	-0.514042	0.132093		-0.207171	-0.225	-0.382301	-0.326695	-0.519561
6885	-0.513019	0.131349		-0.208156	-0.229204	-0.382235	-0.326215	-0.520066
6900	-0.512377	0.131429		-0.202861	-0.230485	-0.381306	-0.327816	-0.519128
6915	-0.514318	0.130963		-0.211604	-0.224836	-0.379747	-0.33166	-0.520859
6930	-0.512474	0.129744		-0.209757	-0.226117	-0.378552	-0.327976	-0.521256
6945	-0.510462	0.13003		-0.209018	-0.224606	-0.379216	-0.326695	-0.516747
6960	-0.513436	0.129205		-0.200952	-0.220107	-0.375865	-0.330539	-0.519344
6975	-0.511912	0.128334		-0.210927	-0.223556	-0.375666	-0.326482	-0.51296
6990	-0.509049	0.131254		-0.209387	-0.218268	-0.37414	-0.319329	-0.516855
7005	-0.508793	0.130913		-0.20871	-0.221027	-0.378519	-0.317353	-0.517685
7020	-0.507051	0.131985		-0.206063	-0.221191	-0.379415	-0.316713	-0.515304
7035	-0.507936	0.129048		-0.208833	-0.220928	-0.37842	-0.314471	-0.517829
7050	-0.506193	0.127888		-0.205016	-0.222439	-0.384889	-0.321304	-0.518875
7065	-0.508378	0.130115		-0.213081	-0.220469	-0.38041	-0.312175	-0.516423
7080	-0.50465	0.129369		-0.216591	-0.220764	-0.380642	-0.310734	-0.516278
7095	-0.504848	0.128484		-0.21185	-0.219582	-0.378751	-0.311802	-0.514583
7110	-0.503948	0.129543		-0.21265	-0.219976	-0.384623	-0.312976	-0.510471
7125	-0.504823	0.128474		-0.208772	-0.219615	-0.38386	-0.318047	-0.505999
7140	-0.502711	0.129653		-0.209757	-0.216955	-0.379747	-0.316713	-0.502969
7155	-0.500705	0.13041		-0.212897	-0.21817	-0.377624	-0.31335	-0.504015
7170	-0.501398	0.130964		-0.211912	-0.218203	-0.374572	-0.315325	-0.502608
7185	-0.500139	0.131783		-0.214374	-0.214393	-0.372946	-0.322211	-0.506107
7200	-0.49975	0.130907		-0.217945	-0.218925	-0.375003	-0.317033	-0.508379
7215	-0.499734	0.128556		-0.218684	-0.212751	-0.377159	-0.31036	-0.503834
7230	-0.497976	0.1288		-0.211481	-0.214524	-0.379216	-0.316339	-0.508812
7245	-0.496663	0.127941		-0.206925	-0.214787	-0.379548	-0.313937	-0.5025
7260	-0.495944	0.128947		-0.21419	-0.212751	-0.374572	-0.309613	-0.504051
7275	-0.494679	0.129594		-0.208587	-0.21101	-0.36734	-0.312229	-0.502392
7290	-0.492011	0.131409		-0.208587	-0.209598	-0.375102	-0.310093	-0.506504
7305	-0.494021	0.130373		-0.199105	-0.211109	-0.371321	-0.317727	-0.50351
7320	-0.494222	0.129159		-0.207232	-0.215542	-0.369164	-0.322318	-0.500119
7335	-0.495088	0.128443		-0.211542	-0.21482	-0.366079	-0.319489	-0.497126
7350	-0.492941	0.128493		-0.208772	-0.211634	-0.368468	-0.316873	-0.494998
7365	-0.49386	0.129095		-0.210496	-0.213276	-0.367804	-0.31778	-0.498532
7380	-0.493683	0.127776		-0.200152	-0.21262	-0.366245	-0.316126	-0.494276
7395	-0.491481	0.127877		-0.195842	-0.211372	-0.367439	-0.312869	-0.494024
7410	-0.492894	0.129559		-0.194426	-0.211963	-0.363989	-0.310627	-0.496729
7425	-0.490622	0.128559		-0.19418	-0.210091	-0.362231	-0.309773	-0.496549
7440	-0.489645	0.126957		-0.186668	-0.212915	-0.365051	-0.30593	-0.49406
7455	-0.488774	0.127964		-0.184082	-0.214327	-0.36389	-0.306891	-0.494024
7470	-0.488167	0.129768		-0.196581	-0.212817	-0.358416	-0.314311	-0.492725
7485	-0.48697	0.129999		-0.192579	-0.209106	-0.356923	-0.310093	-0.491968
7500	-0.488042	0.127099		-0.191902	-0.208515	-0.359477	-0.313937	-0.492761
7515	-0.48551	0.128317		-0.188762	-0.203786	-0.354136	-0.311802	-0.490417
7530	-0.485524	0.12627		-0.186914	-0.205066	-0.356027	-0.316499	-0.487676
7545	-0.483321	0.123186		-0.189008	-0.206971	-0.356956	-0.315645	-0.489623
7560	-0.484049	0.126724		-0.186176	-0.207989	-0.351482	-0.311588	-0.486016
7575	-0.482295	0.127827		-0.191409	-0.206117	-0.353572	-0.311321	-0.486197
7590	-0.481661	0.13021		-0.18476	-0.208055	-0.353871	-0.315592	-0.490705
7605	-0.480199	0.126964		-0.188885	-0.207759	-0.350919	-0.316126	-0.488072
7620	-0.480782	0.126562		-0.186976	-0.202505	-0.352013	-0.318261	-0.487062
7635	-0.480031	0.127515		-0.17694	-0.203851	-0.349691	-0.312976	-0.483455
7650	-0.47946	0.128283		-0.172569	-0.201717	-0.357321	-0.308972	-0.48176
7665	-0.478436	0.128868		-0.177925	-0.202045	-0.357918	-0.311268	-0.48039
7680	-0.479344	0.130159		-0.176879	-0.206873	-0.358482	-0.304275	-0.481508
7695	-0.477674	0.127628		-0.179772	-0.203917	-0.351615	-0.31036	-0.477901
7710	-0.477476	0.128264		-0.189562	-0.207595	-0.351715	-0.309346	-0.479235
7725	-0.475537	0.128651		-0.190609	-0.203786	-0.346075	-0.311428	-0.477865
7740	-0.477752	0.129457		-0.191655	-0.202275	-0.343023	-0.312763	-0.476566
7755	-0.475608	0.128695		-0.191286	-0.202111	-0.339971	-0.313563	-0.474691
7770	-0.475008	0.126337		-0.185006	-0.204902	-0.337748	-0.310681	-0.470795
[truncated: 1,902 more rows]
[truncated: 8 more columns]

## Sheet: Figure 7
Figure 7b
Time (ms)	Mean_normalized current_Wild-type	SD_normalized current_Wild-type		Normalized current_beta1-subunit mutant	Normalized current_delta-subunit mutant	Normalized current_epsilon-subunit mutant
0	1.16723e-05	0.000183795		-0.000513937	-0.000916608	-0.000205185
1.5	6.17999e-06	0.000190817		2.13104e-05	0.000571146	-0.00023616
3	2.89559e-05	0.000162985		5.52944e-05	-0.000465773	-0.000322202
4.5	6.54181e-05	0.000172864		0.000463102	0.000266833	-0.000136352
6	6.93598e-05	0.000154521		-0.000896257	0.00172641	-0.000187977
7.5	-6.58054e-05	0.000273483		0.000114766	0.00061623	-0.000129469
9	7.49193e-07	0.000209707		-9.76335e-05	-0.00132799	2.88475e-05
10.5	-5.63161e-05	0.000175349		0.00036115	-0.00159286	-0.000717992
12	2.60954e-05	0.000319425		-0.000530929	0.00088673	1.31421e-06
13.5	-0.000131709	0.000173496		0.000250702	0.00183348	-0.000267135
15	-2.46646e-05	0.000149946		0.000352654	-0.00219022	-5.7194e-05
16.5	5.63476e-05	0.000353892		-0.000165602	-0.000770087	-0.00017421
18	0.000130947	0.000309966		0.00036115	0.000345729	-0.000201744
19.5	0.000100304	0.000288432		0.000539566	0.000734574	0.000128656
21	2.77944e-05	0.000170012		0.000165742	-0.000167096	1.16392e-05
22.5	-4.00784e-06	0.000171731		-0.000649873	3.01446e-05	2.19642e-05
24	1.17409e-05	0.000190194		-0.000556417	-0.00055594	4.26141e-05
25.5	-4.75223e-05	0.000136378		-0.000327025	-0.00048268	0.00024223
27	9.19422e-05	0.000298453		0.00155059	-0.000770087	0.000125214
28.5	2.86238e-05	0.000229232		0.000811438	0.000920543	-0.000122585
30	9.11612e-05	0.000252665		0.000548062	-0.000505222	-6.06356e-05
31.5	0.000103109	0.000289254		-0.000998209	-0.000330523	-0.000119144
33	-3.11264e-05	0.000315262		0.000768958	0.000340093	3.91725e-05
34.5	-7.41169e-07	0.000196423		-0.000420481	-0.000539034	-0.000411685
36	0.000208943	0.000292849		5.52944e-05	4.70509e-05	-0.00029811
37.5	7.13416e-05	0.000207677		0.000726478	0.000402083	0.000465938
39	0.000206394	0.000498606		0.00144864	-0.00081517	0.000183722
40.5	0.000165918	0.000432205		0.000556558	-0.000167096	-0.000590651
42	0.000178902	0.000249376		-5.51536e-05	-0.000189637	-4.34273e-05
43.5	0.000111844	0.00028785		0.00109181	0.000954356	-0.00033941
45	0.000355885	0.000478654		-0.000310034	0.00158552	-0.000163885
46.5	0.000170977	0.000387653		-0.00110866	0.00156298	0.000214697
48	0.000242117	0.000339199		-0.000242065	0.000340093	-5.5691e-06
49.5	0.000125533	0.0001822		0.00130421	-0.00067992	-0.000621626
51	0.000165557	0.000168598		-0.00023357	-6.56577e-05	0.000465938
52.5	0.000235735	0.000283663		0.00074347	0.00140519	0.000204372
54	0.000249209	0.000452308		0.000242206	0.00179404	-2.27774e-05
55.5	0.000240468	0.000624901		0.000157246	-3.18451e-05	0.000259439
57	0.000121113	0.000505922		0.00245117	0.000858553	5.63807e-05
58.5	0.000106214	0.000303227		-0.000632881	0.000604959	-1.24524e-05
60	-0.000524641	0.00211079		0.00057355	0.000435896	0.000187164
61.5	-0.00144798	0.00469502		0.00190742	0.000199208	0.000286972
63	-0.00671907	0.0131851		0.000582046	7.60288e-06	4.94974e-05
64.5	-0.110281	0.145472		-0.000131618	0.00055424	-0.000150119
66	-0.464299	0.303109		0.00119376	0.000537334	0.000187164
67.5	-0.703103	0.215851		-0.00363197	0.00160243	0.000286972
69	-0.839758	0.110213		-0.0270639	-0.00016146	-0.00110002
70.5	-0.899745	0.0689899		-0.101667	-0.00913307	-0.0398737
72	-0.931362	0.0480135		-0.21926	-0.0591813	-0.190467
73.5	-0.949908	0.0346348		-0.36568	-0.210572	-0.407088
75	-0.961058	0.0257993		-0.511744	-0.407434	-0.580056
76.5	-0.969586	0.0185551		-0.657603	-0.531318	-0.682538
78	-0.976034	0.0148593		-0.815594	-0.6265	-0.75165
79.5	-0.981305	0.0133295		-0.88064	-0.719767	-0.795748
81	-0.985125	0.0133777		-0.893452	-0.769111	-0.824737
82.5	-0.987626	0.0147268		-0.906986	-0.818161	-0.849899
84	-0.989203	0.0167379		-0.921981	-0.85921	-0.870869
85.5	-0.989878	0.019055		-0.931301	-0.90324	-0.885882
87	-0.989585	0.0211066		-0.93255	-0.950431	-0.907044
88.5	-0.987586	0.0238396		-0.945167	-0.95233	-0.923994
90	-0.984506	0.0284668		-0.943629	-0.97104	-0.939434
91.5	-0.980557	0.0353465		-0.953204	-0.984463	-0.951782
93	-0.973775	0.0425145		-0.964937	-0.985979	-0.96262
94.5	-0.963094	0.0505013		-0.969499	-0.990859	-0.975877
96	-0.950615	0.0615079		-0.978301	-0.993942	-0.984134
97.5	-0.937505	0.0735007		-0.986925	-1	-0.990443
99	-0.920301	0.0878139		-0.988327	-0.98231	-0.996655
100.5	-0.898279	0.103571		-0.98661	-0.994652	-0.997777
102	-0.875966	0.118345		-0.985557	-0.970042	-1
103.5	-0.854603	0.131709		-1	-0.978794	-0.999443
105	-0.83412	0.144643		-0.999048	-0.969028	-0.997866
106.5	-0.814676	0.155696		-0.988947	-0.975993	-0.998672
108	-0.794946	0.166467		-0.991818	-0.979014	-0.995275
109.5	-0.775604	0.175673		-0.99616	-0.976342	-0.995354
111	-0.756408	0.185295		-0.992218	-0.960558	-0.992996
112.5	-0.736676	0.1942		-0.994435	-0.96896	-0.989796
114	-0.716409	0.204035		-0.991079	-0.969202	-0.985862
115.5	-0.697532	0.211705		-0.988191	-0.967405	-0.982713
117	-0.678604	0.218487		-0.991156	-0.949461	-0.978018
118.5	-0.660373	0.224374		-0.980935	-0.952854	-0.972061
120	-0.643305	0.229973		-0.981513	-0.970403	-0.967566
121.5	-0.626649	0.235543		-0.973586	-0.958968	-0.962517
123	-0.610716	0.240704		-0.973815	-0.948881	-0.957289
124.5	-0.595929	0.245452		-0.972541	-0.957931	-0.9536
126	-0.581375	0.248923		-0.969644	-0.937576	-0.946296
127.5	-0.565898	0.252611		-0.96368	-0.939087	-0.942418
129	-0.550132	0.254657		-0.957979	-0.950718	-0.937324
130.5	-0.534855	0.255605		-0.962524	-0.935773	-0.932509
132	-0.520084	0.256335		-0.954546	-0.948605	-0.926035
133.5	-0.505946	0.25673		-0.945498	-0.934533	-0.920191
135	-0.493312	0.257229		-0.956806	-0.922823	-0.912513
136.5	-0.481968	0.257424		-0.947852	-0.92258	-0.904756
138	-0.470586	0.258038		-0.941675	-0.915119	-0.89673
139.5	-0.460091	0.258286		-0.937826	-0.913164	-0.891392
141	-0.449393	0.257935		-0.930239	-0.908633	-0.885334
142.5	-0.439171	0.257699		-0.933842	-0.916697	-0.880303
144	-0.428311	0.256765		-0.928268	-0.901109	-0.873072
145.5	-0.417334	0.255727		-0.920503	-0.905691	-0.867593
147	-0.405298	0.253466		-0.924182	-0.890002	-0.859942
148.5	-0.393811	0.251311		-0.91566	-0.898258	-0.85215
150	-0.382535	0.248535		-0.913298	-0.872324	-0.847528
151.5	-0.373029	0.247166		-0.909501	-0.888447	-0.840865
153	-0.364334	0.246245		-0.899713	-0.880884	-0.83035
154.5	-0.35678	0.245417		-0.896272	-0.882383	-0.822593
156	-0.349514	0.244226		-0.894956	-0.868672	-0.815551
157.5	-0.343309	0.243465		-0.88753	-0.867466	-0.809167
159	-0.335273	0.241402		-0.881668	-0.867415	-0.803337
160.5	-0.326381	0.238571		-0.880308	-0.861227	-0.797107
162	-0.318099	0.235663		-0.873554	-0.858027	-0.792812
163.5	-0.309106	0.232169		-0.866188	-0.847139	-0.782081
165	-0.299924	0.22947		-0.871099	-0.848238	-0.775728
166.5	-0.292339	0.226597		-0.847403	-0.841008	-0.766587
168	-0.285263	0.224703		-0.856477	-0.833693	-0.760918
169.5	-0.278614	0.223799		-0.843062	-0.828632	-0.754954
171	-0.272648	0.222072		-0.844132	-0.825921	-0.747372
172.5	-0.266973	0.220427		-0.839239	-0.833822	-0.741697
174	-0.262034	0.217776		-0.834829	-0.808621	-0.735915
175.5	-0.256687	0.215178		-0.835118	-0.827742	-0.72654
177	-0.25136	0.212621		-0.822578	-0.802675	-0.721501
178.5	-0.244247	0.208583		-0.81675	-0.808931	-0.713186
180	-0.236963	0.205426		-0.819443	-0.804287	-0.707445
181.5	-0.230145	0.20295		-0.814626	-0.789269	-0.701336
183	-0.224285	0.201108		-0.807362	-0.800258	-0.692922
184.5	-0.217908	0.198827		-0.801202	-0.791433	-0.687862
186	-0.21466	0.198173		-0.786716	-0.782489	-0.678115
187.5	-0.210245	0.196472		-0.789537	-0.756177	-0.673373
189	-0.206594	0.195117		-0.777838	-0.768711	-0.662497
190.5	-0.202553	0.193352		-0.780361	-0.770835	-0.656653
192	-0.197739	0.18928		-0.769096	-0.768789	-0.653074
193.5	-0.193175	0.186439		-0.758569	-0.763334	-0.645612
195	-0.187815	0.18403		-0.759708	-0.754892	-0.640464
196.5	-0.182677	0.180737		-0.754491	-0.750176	-0.634754
198	-0.177752	0.178865		-0.754296	-0.733258	-0.629867
199.5	-0.172998	0.177653		-0.745426	-0.728891	-0.620509
201	-0.168807	0.175966		-0.742809	-0.727121	-0.616045
202.5	-0.166032	0.176475		-0.735443	-0.722207	-0.610346
204	-0.16289	0.17411		-0.734695	-0.71425	-0.603366
205.5	-0.159777	0.172647		-0.728527	-0.697676	-0.601683
207	-0.156378	0.169933		-0.71569	-0.70379	-0.590154
208.5	-0.153023	0.167677		-0.719709	-0.702438	-0.587483
210	-0.14891	0.165242		-0.716013	-0.693348	-0.578879
211.5	-0.14472	0.163555		-0.703158	-0.689065	-0.570977
213	-0.141301	0.161595		-0.699199	-0.691212	-0.564899
214.5	-0.137527	0.15937		-0.69733	-0.667425	-0.563006
216	-0.134367	0.15817		-0.69332	-0.677247	-0.553493
217.5	-0.13232	0.159142		-0.687602	-0.668969	-0.549046
219	-0.128903	0.156828		-0.686158	-0.656633	-0.543285
220.5	-0.126783	0.155295		-0.682819	-0.658301	-0.536763
222	-0.123726	0.153687		-0.681451	-0.641722	-0.530637
223.5	-0.121324	0.151109		-0.675266	-0.62814	-0.529174
225	-0.118387	0.149788		-0.657467	-0.631978	-0.525523
226.5	-0.115599	0.146724		-0.662021	-0.62277	-0.513969
228	-0.112226	0.145716		-0.65982	-0.625035	-0.510359
229.5	-0.109253	0.14288		-0.657119	-0.61222	-0.506119
231	-0.10742	0.143023		-0.642242	-0.60264	-0.500192
232.5	-0.104658	0.142861		-0.642565	-0.598695	-0.493756
234	-0.103327	0.14157		-0.645946	-0.592079	-0.4887
235.5	-0.100729	0.139542		-0.632642	-0.590338	-0.480953
237	-0.0993082	0.1386		-0.629345	-0.584122	-0.47851
238.5	-0.0974884	0.137178		-0.634332	-0.579816	-0.473185
240	-0.0947316	0.134568		-0.628079	-0.58424	-0.469186
241.5	-0.0927202	0.132596		-0.626516	-0.564127	-0.461253
243	-0.0903718	0.130156		-0.617383	-0.570896	-0.455533
244.5	-0.0882954	0.129915		-0.615701	-0.560662	-0.449985
246	-0.0862697	0.128052		-0.617757	-0.550022	-0.446096
247.5	-0.084716	0.127805		-0.603517	-0.54566	-0.437791
249	-0.0832361	0.127452		-0.599796	-0.538554	-0.435485
250.5	-0.0819013	0.126208		-0.593433	-0.535003	-0.428003
252	-0.0805108	0.125016		-0.596143	-0.539016	-0.421953
253.5	-0.0795185	0.123925		-0.593942	-0.527553	-0.416739
255	-0.0780197	0.123009		-0.582167	-0.527283	-0.414481
256.5	-0.0758539	0.120071		-0.584172	-0.510951	-0.408007
258	-0.0738461	0.116929		-0.576237	-0.518058	-0.403055
259.5	-0.0720334	0.114992		-0.566619	-0.497815	-0.398997
261	-0.0710119	0.115332		-0.5717	-0.499292	-0.391377
262.5	-0.0699532	0.114772		-0.56622	-0.487266	-0.386955
264	-0.0686683	0.114811		-0.562074	-0.486488	-0.383279
265.5	-0.0679749	0.114245		-0.567197	-0.490675	-0.379762
267	-0.0667936	0.113635		-0.563212	-0.48238	-0.373794
268.5	-0.0659791	0.11179		-0.5517	-0.479123	-0.369395
270	-0.0645546	0.109521		-0.55193	-0.474823	-0.367045
271.5	-0.0632201	0.108023		-0.54639	-0.462509	-0.362708
273	-0.0614004	0.105404		-0.543935	-0.452033	-0.355866
274.5	-0.0601642	0.103277		-0.534878	-0.464301	-0.352696
276	-0.0589492	0.102839		-0.537427	-0.446803	-0.35163
277.5	-0.0577436	0.101227		-0.53922	-0.445214	-0.344474
279	-0.056889	0.100833		-0.52854	-0.431982	-0.339549
280.5	-0.0564816	0.101573		-0.534377	-0.438649	-0.336693
282	-0.0560512	0.10108		-0.519798	-0.434597	-0.332917
283.5	-0.0555833	0.10059		-0.520783	-0.433504	-0.327442
285	-0.0549118	0.0989088		-0.520962	-0.418051	-0.327063
286.5	-0.0536274	0.0968565		-0.517648	-0.422819	-0.318662
288	-0.0530447	0.0959594		-0.509832	-0.409903	-0.315771
289.5	-0.051191	0.0931836		-0.506637	-0.401545	-0.310488
291	-0.0510801	0.0925925		-0.502593	-0.402514	-0.306785
292.5	-0.0498337	0.0914847		-0.499127	-0.401359	-0.303112
294	-0.0483647	0.0893127		-0.496765	-0.395577	-0.298187
295.5	-0.0479568	0.0890127		-0.501948	-0.393543	-0.296243
297	-0.0471586	0.0884284		-0.488167	-0.386887	-0.292849
298.5	-0.0477827	0.0904361		-0.491888	-0.382993	-0.287904
300	-0.0466953	0.0884802		-0.484369	-0.385462	-0.283347
301.5	-0.0459484	0.0869495		-0.486723	-0.380452	-0.279066
303	-0.0451905	0.0861281		-0.489221	-0.369249	-0.274605
304.5	-0.0443109	0.0837119		-0.480971	-0.366436	-0.27401
306	-0.0435092	0.0825999		-0.475899	-0.360716	-0.269116
307.5	-0.0422751	0.0800066		-0.475924	-0.35219	-0.266903
309	-0.0418072	0.0799951		-0.475321	-0.352128	-0.263612
310.5	-0.0411271	0.0788383		-0.461022	-0.353582	-0.258973
312	-0.0408578	0.0793177		-0.467692	-0.344825	-0.257345
313.5	-0.0406617	0.0793418		-0.461277	-0.342041	-0.250871
315	-0.0403223	0.078262		-0.463401	-0.342841	-0.250001
316.5	-0.0394553	0.076617		-0.456672	-0.336862	-0.244343
318	-0.03913	0.0756202		-0.449069	-0.338626	-0.243641
319.5	-0.038222	0.0740045		-0.458856	-0.33587	-0.238843
321	-0.0378952	0.0739992		-0.448244	-0.330449	-0.235862
322.5	-0.0371895	0.0723563		-0.451821	-0.325873	-0.233422
324	-0.0361527	0.0705778		-0.44567	-0.31924	-0.232259
325.5	-0.0356293	0.0695746		-0.441957	-0.316067	-0.228181
327	-0.0355149	0.06986		-0.445653	-0.303584	-0.224983
328.5	-0.0351179	0.0690549		-0.438941	-0.311311	-0.222609
330	-0.0349656	0.0688145		-0.439714	-0.304903	-0.217243
331.5	-0.0349688	0.0692074		-0.429383	-0.296292	-0.214621
333	-0.0340451	0.0672277		-0.431431	-0.300271	-0.210979
334.5	-0.0338283	0.066682		-0.429035	-0.301888	-0.207445
336	-0.0330956	0.0651894		-0.427276	-0.300789	-0.206402
337.5	-0.032864	0.0651407		-0.427115	-0.300209	-0.203566
339	-0.0322947	0.0630859		-0.424948	-0.287817	-0.20169
340.5	-0.0313852	0.0616596		-0.41613	-0.289146	-0.199071
342	-0.0308481	0.0604016		-0.423334	-0.27902	-0.193823
343.5	-0.0306886	0.060446		-0.408636	-0.273508	-0.193513
345	-0.0304779	0.0598065		-0.41223	-0.279279	-0.191355
346.5	-0.0303344	0.0601438		-0.40421	-0.272984	-0.188233
348	-0.0298489	0.059095		-0.402536	-0.271637	-0.184599
349.5	-0.0300022	0.0590487		-0.40319	-0.268132	-0.185095
351	-0.0294191	0.0578715		-0.398296	-0.259527	-0.17892
352.5	-0.0286052	0.0564123		-0.401593	-0.262914	-0.179196
354	-0.028363	0.055451		-0.393428	-0.267292	-0.176559
355.5	-0.028002	0.0547125		-0.38681	-0.259628	-0.17563
357	-0.027785	0.0545956		-0.389342	-0.257261	-0.174167
358.5	-0.0274889	0.0543831		-0.391338	-0.251164	-0.170991
360	-0.0267459	0.052624		-0.386496	-0.253621	-0.166654
361.5	-0.027057	0.0540442		-0.38353	-0.25406	-0.163849
363	-0.0269501	0.0536324		-0.38613	-0.255802	-0.164028
364.5	-0.0266775	0.0534727		-0.383318	-0.25255	-0.161092
366	-0.0264812	0.0522805		-0.375289	-0.244266	-0.158318
367.5	-0.025967	0.0509981		-0.380914	-0.249045	-0.158945
369	-0.0252548	0.0489732		-0.37743	-0.24989	-0.155173
370.5	-0.0246368	0.0475078		-0.370549	-0.241313	-0.153603
372	-0.0246873	0.0479484		-0.372961	-0.239239	-0.151724
373.5	-0.0243103	0.0476297		-0.370489	-0.238428	-0.148231
375	-0.0240535	0.0467168		-0.371628	-0.235029	-0.145805
376.5	-0.024267	0.0477234		-0.361849	-0.236613	-0.144091
378	-0.0238555	0.0473823		-0.363548	-0.230031	-0.143382
379.5	-0.0234409	0.0466446		-0.358705	-0.23202	-0.139665
381	-0.0233469	0.0456897		-0.361466	-0.22989	-0.139496
382.5	-0.0231971	0.0454119		-0.3606	-0.224903	-0.137448
384	-0.0226343	0.0436196		-0.360872	-0.217599	-0.136932
385.5	-0.0221221	0.043226		-0.357941	-0.222507	-0.134471
387	-0.0220447	0.0428859		-0.354168	-0.216168	-0.133628
388.5	-0.0217898	0.041984		-0.349733	-0.22213	-0.131429
390	-0.0217608	0.0425004		-0.343871	-0.212488	-0.128052
391.5	-0.0213575	0.0417777		-0.349292	-0.207991	-0.127691
393	-0.021181	0.041218		-0.342631	-0.215334	-0.1249
394.5	-0.0212375	0.0416135		-0.343616	-0.213248	-0.12362
396	-0.0207735	0.040078		-0.339139	-0.212443	-0.122618
397.5	-0.0203903	0.0394197		-0.338247	-0.204192	-0.120064
399	-0.0199143	0.0380003		-0.335562	-0.203189	-0.120598
400.5	-0.0201041	0.0386149		-0.331824	-0.205804	-0.120195
402	-0.0195111	0.0373756		-0.339937	-0.200045	-0.117397
403.5	-0.0189907	0.03578		-0.334509	-0.20657	-0.114568
405	-0.0194943	0.0372999		-0.331798	-0.201555	-0.115246
406.5	-0.0193971	0.0371367		-0.334373	-0.195469	-0.112572
408	-0.0190931	0.0371956		-0.327448	-0.200828	-0.110349
409.5	-0.018823	0.0359788		-0.329377	-0.198151	-0.10964
411	-0.0186922	0.0358118		-0.326463	-0.183595	-0.108304
412.5	-0.0186101	0.0357849		-0.321476	-0.189371	-0.107754
414	-0.0182678	0.0348747		-0.322028	-0.187748	-0.105751
415.5	-0.0180262	0.0345415		-0.325783	-0.185291	-0.104477
417	-0.0174747	0.0329373		-0.322291	-0.184299	-0.104446
418.5	-0.0174072	0.0330129		-0.316726	-0.179797	-0.100987
420	-0.017678	0.0332911		-0.313404	-0.186294	-0.101665
421.5	-0.0174254	0.0329336		-0.316956	-0.180287	-0.0993146
423	-0.0173052	0.032669		-0.31394	-0.168768	-0.0989739
424.5	-0.016939	0.0315056		-0.318587	-0.172493	-0.0969915
426	-0.0171424	0.0324122		-0.306404	-0.17078	-0.0965819
427.5	-0.0166805	0.031663		-0.308052	-0.168075	-0.0956699
429	-0.0167411	0.0321555		-0.310728	-0.169619	-0.0929131
430.5	-0.0161222	0.030685		-0.308859	-0.162017	-0.0924588
432	-0.0162653	0.0306988		-0.305843	-0.162992	-0.0905522
433.5	-0.0157113	0.0291956		-0.304475	-0.167151	-0.0916432
435	-0.0155666	0.02862		-0.303413	-0.161329	-0.0921491
436.5	-0.0153758	0.0279151		-0.295758	-0.156979	-0.0905797
438	-0.0156229	0.0288435		-0.296582	-0.151952	-0.0892133
439.5	-0.0158988	0.0299752		-0.295597	-0.15983	-0.086164
441	-0.015318	0.0284693		-0.294059	-0.157475	-0.0863774
442.5	-0.0155543	0.0293237		-0.288095	-0.149715	-0.085579
444	-0.0154526	0.028932		-0.284824	-0.152346	-0.0828669
445.5	-0.0153131	0.0281098		-0.295852	-0.153203	-0.0821648
447	-0.0147236	0.0271405		-0.295325	-0.145387	-0.083008
448.5	-0.0147353	0.0268437		-0.286345	-0.150143	-0.0798107
450	-0.0143583	0.025401		-0.289607	-0.146869	-0.0775496
451.5	-0.0145437	0.0260028		-0.286447	-0.143718	-0.0783721
453	-0.014233	0.0253494		-0.288044	-0.14014	-0.0766479
454.5	-0.0138483	0.0246781		-0.278673	-0.141904	-0.0744314
456	-0.0138519	0.0249609		-0.278911	-0.136652	-0.0765033
457.5	-0.0140431	0.0254455		-0.284739	-0.137446	-0.0743144
459	-0.0139274	0.0245649		-0.281748	-0.132932	-0.0732165
460.5	-0.0136192	0.0242501		-0.280126	-0.13491	-0.0729722
462	-0.0136803	0.024441		-0.27807	-0.12715	-0.0731339
463.5	-0.0134096	0.0238378		-0.277025	-0.132267	-0.0712376
465	-0.0131849	0.0235179		-0.275631	-0.132346	-0.0701603
466.5	-0.0129787	0.0228435		-0.273371	-0.131304	-0.0693343
468	-0.0130451	0.0229785		-0.277968	-0.130261	-0.0692311
469.5	-0.0134728	0.0239215		-0.272216	-0.130205	-0.0684877
471	-0.0128728	0.0226276		-0.26564	-0.131135	-0.0678303
472.5	-0.0128195	0.0228563		-0.265232	-0.127387	-0.0669458
474	-0.0126073	0.0220754		-0.265224	-0.129962	-0.0665259
475.5	-0.0125845	0.0220912		-0.26773	-0.132628	-0.0649875
477	-0.0125892	0.022057		-0.269421	-0.124981	-0.0643061
478.5	-0.0123419	0.0217274		-0.261095	-0.12502	-0.063752
480	-0.0121381	0.0210977		-0.265929	-0.11961	-0.0637244
481.5	-0.0122	0.0212804		-0.261443	-0.117046	-0.0625887
483	-0.0120584	0.020744		-0.260372	-0.117756	-0.0629707
484.5	-0.0119168	0.020598		-0.253992	-0.115384	-0.0609023
486	-0.0117547	0.0206809		-0.254935	-0.113107	-0.0603137
487.5	-0.0120106	0.0211573		-0.259226	-0.116916	-0.0597562
489	-0.0115892	0.0200033		-0.261681	-0.120427	-0.0590231
490.5	-0.011738	0.020104		-0.254425	-0.118314	-0.0579562
492	-0.0114057	0.0196903		-0.258223	-0.112566	-0.0576361
493.5	-0.0114401	0.0196714		-0.251078	-0.117548	-0.0582832
495	-0.0115724	0.0201075		-0.248606	-0.11021	-0.0566966
496.5	-0.0113598	0.0194709		-0.247212	-0.109387	-0.0567241
498	-0.011395	0.019454		-0.251103	-0.110289	-0.056287
499.5	-0.0111399	0.0193016		-0.247671	-0.110453	-0.0555677
501	-0.0108106	0.0184844		-0.245326	-0.106203	-0.0541429
502.5	-0.0107625	0.0180282		-0.246796	-0.105403	-0.0526044
504	-0.0109826	0.0182466		-0.241596	-0.106846	-0.0539983
505.5	-0.0109314	0.0183559		-0.239217	-0.106908	-0.0527524
507	-0.0106708	0.0175325		-0.237816	-0.107821	-0.0527008
508.5	-0.0109558	0.0181632		-0.241206	-0.110554	-0.0522706
510	-0.0108959	0.0178986		-0.240042	-0.101475	-0.0522775
511.5	-0.0105424	0.0173776		-0.234647	-0.10107	-0.051214
513	-0.0106534	0.0173031		-0.240178	-0.101086	-0.0513276
514.5	-0.0105808	0.017513		-0.232268	-0.101796	-0.0507976
516	-0.0104893	0.0174957		-0.23011	-0.10338	-0.0493383
517.5	-0.0105533	0.0175055		-0.236575	-0.100844	-0.0502331
519	-0.0103157	0.0172435		-0.232438	-0.104586	-0.0488289
520.5	-0.0101261	0.0169772		-0.230552	-0.101954	-0.0488461
522	-0.0100601	0.0168016		-0.228572	-0.109393	-0.0481131
523.5	-0.0101501	0.0169861		-0.22875	-0.104259	-0.0483643
525	-0.0101004	0.0169939		-0.229464	-0.101577	-0.0468534
526.5	-0.00987729	0.0164603		-0.231469	-0.103132	-0.0480614
528	-0.00980667	0.0166875		-0.231087	-0.0972262	-0.0474282
529.5	-0.00985632	0.016114		-0.228606	-0.0991084	-0.046468
531	-0.00957416	0.0156691		-0.22847	-0.0958455	-0.0462133
532.5	-0.00948959	0.0162512		-0.23107	-0.101532	-0.0457487
534	-0.00961713	0.0159504		-0.22717	-0.0972656	-0.0455249
535.5	-0.00936092	0.0156366		-0.226703	-0.0974347	-0.0451877
537	-0.00918085	0.0156732		-0.218938	-0.0981898	-0.0445991
538.5	-0.00923104	0.0153355		-0.21949	-0.0968993	-0.0440313
540	-0.0091021	0.0150504		-0.221223	-0.0954904	-0.0449743
541.5	-0.00916623	0.0151919		-0.219694	-0.0984096	-0.044341
543	-0.00893086	0.0147821		-0.223721	-0.0967359	-0.0438833
544.5	-0.00893115	0.0147969		-0.214817	-0.0930334	-0.0426443
546	-0.00893003	0.0146145		-0.217927	-0.091247	-0.0423655
547.5	-0.00863694	0.0139912		-0.217221	-0.091602	-0.0422278
549	-0.0086799	0.014436		-0.216015	-0.0868231	-0.0420282
550.5	-0.00862694	0.0141211		-0.216227	-0.0884743	-0.0419112
552	-0.00869638	0.0142173		-0.209983	-0.0863554	-0.0401387
553.5	-0.00897286	0.0147263		-0.210408	-0.0842252	-0.0419353
555	-0.00876056	0.0140309		-0.212081	-0.0814864	-0.0407927
556.5	-0.00883033	0.0141135		-0.214579	-0.0849296	-0.0405827
558	-0.00841132	0.0136084		-0.208895	-0.0840111	-0.0404691
559.5	-0.00851816	0.0137021		-0.204401	-0.0851832	-0.0401147
561	-0.0087066	0.0138645		-0.204792	-0.0829347	-0.0400114
562.5	-0.00838925	0.0136258		-0.205463	-0.0852621	-0.038621
564	-0.00833081	0.0135138		-0.201623	-0.0818752	-0.0389342
565.5	-0.0084943	0.0138449		-0.201223	-0.0824388	-0.0393506
567	-0.00822698	0.013216		-0.20164	-0.0808214	-0.0380221
568.5	-0.00808935	0.0130424		-0.197579	-0.0830305	-0.0388309
570	-0.00822144	0.013161		-0.200569	-0.0794633	-0.0381288
571.5	-0.00820452	0.013465		-0.197528	-0.0778515	-0.0396225
573	-0.00806247	0.0128639		-0.198199	-0.0749437	-0.0369793
574.5	-0.00824599	0.0131293		-0.196542	-0.0752649	-0.0374852
576	-0.00813926	0.0131918		-0.198309	-0.0799986	-0.037234
577.5	-0.00808502	0.0128778		-0.194546	-0.0789674	-0.0367109
579	-0.00806947	0.0129448		-0.195489	-0.0777106	-0.0365629
580.5	-0.00784713	0.0126984		-0.191538	-0.0742787	-0.0367005
582	-0.0075848	0.0122295		-0.194104	-0.0732305	-0.0357025
583.5	-0.00753286	0.0124078		-0.194418	-0.0729093	-0.036112
585	-0.00776652	0.0126805		-0.1939	-0.0734052	-0.0359709
586.5	-0.00774006	0.0125098		-0.193118	-0.0726613	-0.0356784
588	-0.00762364	0.0122453		-0.191818	-0.0760764	-0.0356233
589.5	-0.00764982	0.012519		-0.189346	-0.0704353	-0.0350554
591	-0.00739628	0.0122302		-0.192557	-0.0708918	-0.0347939
592.5	-0.00755816	0.012494		-0.186151	-0.0690941	-0.0340195
594	-0.00740799	0.0120608		-0.184061	-0.070317	-0.0336271
595.5	-0.00749819	0.0121943		-0.186406	-0.0671442	-0.033486
597	-0.0072442	0.0120846		-0.184155	-0.0697421	-0.032925
598.5	-0.00730777	0.0117554		-0.187264	-0.0695562	-0.0328906
600	-0.00721774	0.0118756		-0.186338	-0.068801	-0.0338749
601.5	-0.00719157	0.0118381		-0.188547	-0.0686489	-0.0325912
603	-0.00732715	0.01195		-0.186432	-0.0680853	-0.0327151
604.5	-0.00738091	0.0119025		-0.186109	-0.0702268	-0.0332898
606	-0.00693118	0.0117147		-0.187061	-0.0711228	-0.0318684
607.5	-0.00719143	0.0120896		-0.185727	-0.0715342	-0.0326187
609	-0.00704003	0.0116974		-0.179015	-0.070424	-0.0316241
610.5	-0.00707102	0.011636		-0.179779	-0.0676401	-0.0320715
612	-0.00704072	0.0113382		-0.181572	-0.0682657	-0.0313935
613.5	-0.007056	0.011225		-0.181258	-0.0659439	-0.0309633
615	-0.00696821	0.0115401		-0.178658	-0.0688574	-0.0315518
616.5	-0.00669675	0.0112592		-0.175608	-0.0681079	-0.0301648
618	-0.00688439	0.011331		-0.177859	-0.0688743	-0.0305193
619.5	-0.00681352	0.0112927		-0.1765	-0.0679106	-0.0295625
621	-0.00692213	0.0111411		-0.175192	-0.0672062	-0.0296795
622.5	-0.00697806	0.0113475		-0.172626	-0.0644674	-0.0293939
624	-0.00664061	0.010947		-0.173272	-0.0654367	-0.0297415
625.5	-0.00697885	0.0113504		-0.172388	-0.0685136	-0.0291186
627	-0.00665543	0.0111324		-0.170825	-0.066344	-0.0289189
628.5	-0.00679582	0.0110794		-0.174401	-0.0655156	-0.0295006
630	-0.00687724	0.0110664		-0.173637	-0.0658143	-0.0298723
631.5	-0.00696382	0.0110558		-0.172915	-0.0651493	-0.0284887
633	-0.00691993	0.0109523		-0.167537	-0.063222	-0.0289327
634.5	-0.00649364	0.0107644		-0.169601	-0.0644223	-0.0283889
636	-0.00670513	0.0110167		-0.165693	-0.0633008	-0.0285679
637.5	-0.00661874	0.0107448		-0.166194	-0.0620047	-0.0275836
639	-0.00662744	0.0107112		-0.164589	-0.061768	-0.0274494
640.5	-0.00660265	0.0106914		-0.165013	-0.0594913	-0.0278383
642	-0.00652142	0.0106378		-0.164877	-0.0591194	-0.0275216
643.5	-0.00644625	0.0105802		-0.163493	-0.061475	-0.0277832
645	-0.00608084	0.0104337		-0.160145	-0.0617398	-0.0275733
646.5	-0.00633461	0.010459		-0.161989	-0.0599083	-0.0275905
648	-0.00645776	0.0105674		-0.156475	-0.0596998	-0.0273255
649.5	-0.00642311	0.0104558		-0.160612	-0.055507	-0.0264375
651	-0.00625473	0.0104735		-0.153017	-0.0595138	-0.0262792
652.5	-0.00616216	0.0104251		-0.156348	-0.0620385	-0.0257801
654	-0.0062298	0.0104361		-0.153501	-0.0597336	-0.0256356
655.5	-0.00614457	0.01019		-0.155235	-0.0583248	-0.025436
657	-0.00606938	0.0101837		-0.160239	-0.0611707	-0.0254807
658.5	-0.00605515	0.010199		-0.155481	-0.05775	-0.0260933
660	-0.00617563	0.0103732		-0.15402	-0.0549435	-0.0248302
661.5	-0.00629415	0.0101184		-0.155116	-0.0589954	-0.0247476
663	-0.00619258	0.0102309		-0.153476	-0.0589897	-0.0248784
664.5	-0.00628544	0.0103876		-0.153637	-0.0559635	-0.0246582
666	-0.00613113	0.0100478		-0.154997	-0.0600154	-0.0244276
667.5	-0.00613804	0.0103689		-0.152218	-0.056606	-0.0244241
669	-0.00608811	0.00986222		-0.152286	-0.0556198	-0.0244379
670.5	-0.00607101	0.0100881		-0.151054	-0.0560819	-0.0246616
672	-0.00587882	0.0100745		-0.144156	-0.0576936	-0.024345
673.5	-0.00587574	0.00982407		-0.146501	-0.0552365	-0.0241798
675	-0.00593765	0.00999026		-0.145235	-0.0567299	-0.0241247
676.5	-0.00577732	0.00990942		-0.150188	-0.0557437	-0.024641
678	-0.00573249	0.00997464		-0.15012	-0.0569159	-0.0251469
679.5	-0.00567119	0.00976011		-0.14916	-0.0556874	-0.025054
681	-0.00574205	0.00981372		-0.144886	-0.0553042	-0.0247717
682.5	-0.00581107	0.00979594		-0.146518	-0.0547294	-0.0244448
684	-0.0057476	0.00981374		-0.145897	-0.056961	-0.0238769
685.5	-0.00552644	0.00962221		-0.14057	-0.0550449	-0.0236085
687	-0.0056031	0.00971815		-0.142516	-0.053529	-0.0235293
688.5	-0.00559532	0.00956935		-0.150995	-0.0553605	-0.0233744
690	-0.00559272	0.00948015		-0.146467	-0.0566172	-0.0232781
691.5	-0.00540987	0.00955468		-0.14125	-0.0566905	-0.0238976
693	-0.00538756	0.00949795		-0.141768	-0.0564538	-0.0232574
694.5	-0.00559118	0.00972107		-0.136153	-0.0566736	-0.0232092
696	-0.00552916	0.00951586		-0.139143	-0.052926	-0.0232471
697.5	-0.00548716	0.00948095		-0.137036	-0.0550337	-0.0226414
699	-0.00542215	0.00939873		-0.137215	-0.0566679	-0.0232196
700.5	-0.00546741	0.00956528		-0.137198	-0.053298	-0.0226999
702	-0.00542406	0.00953515		-0.140316	-0.0531176	-0.0224349
703.5	-0.00549461	0.00939575		-0.135847	-0.054966	-0.0225175
705	-0.00539514	0.00936137		-0.134428	-0.053236	-0.0229442
706.5	-0.00547572	0.00921308		-0.136569	-0.054487	-0.0228203
708	-0.00536316	0.00948998		-0.138574	-0.0521314	-0.0221389
709.5	-0.00534937	0.00942367		-0.13261	-0.0537432	-0.021275
711	-0.00551772	0.00937238		-0.136764	-0.0506662	-0.0222869
712.5	-0.00546104	0.00945482		-0.130953	-0.0492573	-0.0220391
714	-0.0050844	0.00913512		-0.132083	-0.0510381	-0.0223006
715.5	-0.0052114	0.00936676		-0.127724	-0.0509649	-0.0216502
717	-0.00525176	0.00918231		-0.133306	-0.0477978	-0.0229132
718.5	-0.00514795	0.00918244		-0.130545	-0.0484402	-0.0223213
720	-0.00525748	0.00916512		-0.126493	-0.0481528	-0.0220219
721.5	-0.00533116	0.00931355		-0.128727	-0.0497758	-0.0216261
723	-0.00528684	0.00903495		-0.128285	-0.0484346	-0.0225828
724.5	-0.00522388	0.00905762		-0.124377	-0.0494997	-0.0213507
726	-0.00528383	0.00912136		-0.128736	-0.0482824	-0.0213645
727.5	-0.00511055	0.00915432		-0.126374	-0.0485586	-0.0213989
729	-0.00528023	0.0090199		-0.123111	-0.0507169	-0.0217018
730.5	-0.00511371	0.00916915		-0.121599	-0.0458254	-0.019919
732	-0.00505908	0.0090232		-0.125303	-0.0494095	-0.0203354
733.5	-0.00514539	0.00893354		-0.121633	-0.0481472	-0.0205867
735	-0.00506995	0.0090061		-0.119118	-0.0488798	-0.0204387
736.5	-0.00508637	0.00887712		-0.122933	-0.047764	-0.0206005
738	-0.00503452	0.00889273		-0.123519	-0.0465974	-0.0207794
739.5	-0.00477517	0.0087324		-0.118829	-0.0513199	-0.0211993
741	-0.00499634	0.00895099		-0.120928	-0.0453238	-0.0207484
742.5	-0.00493434	0.00863176		-0.123901	-0.048722	-0.0203182
744	-0.00494392	0.00863634		-0.115507	-0.0476794	-0.0204662
745.5	-0.00510161	0.008715		-0.122635	-0.0481021	-0.0204043
747	-0.0049289	0.00884359		-0.114539	-0.0469186	-0.0200498
748.5	-0.00494472	0.00876779		-0.11685	-0.0467327	-0.0200154
750	-0.00505327	0.00874847		-0.11662	-0.0435148	-0.0209584
751.5	-0.00491608	0.00871072		-0.118217	-0.0465129	-0.01995
753	-0.00491331	0.00857342		-0.11402	-0.0463833	-0.0200636
754.5	-0.00498469	0.00857538		-0.118353	-0.0467609	-0.0203595
756	-0.00471413	0.00857643		-0.115788	-0.0453182	-0.020215
757.5	-0.0047492	0.00849056		-0.115014	-0.0426301	-0.0200876
759	-0.00474925	0.00849943		-0.115805	-0.0442249	-0.0197263
760.5	-0.00471664	0.00844557		-0.110231	-0.0424497	-0.0195576
762	-0.00479893	0.00846132		-0.112738	-0.0444334	-0.0199156
763.5	-0.00489283	0.00858956		-0.114743	-0.0444954	-0.0192961
765	-0.00469157	0.00848435		-0.111811	-0.0415312	-0.019654
766.5	-0.00487468	0.00864062		-0.11148	-0.0416552	-0.0196058
768	-0.00473824	0.00845944		-0.108693	-0.0438924	-0.018766
769.5	-0.00484422	0.00839393		-0.110206	-0.0454309	-0.0193029
771	-0.00483793	0.008449		-0.104887	-0.0438755	-0.0190758
772.5	-0.00471452	0.00844855		-0.112109	-0.0399363	-0.0191928
774	-0.00484642	0.00843439		-0.107037	-0.0390685	-0.0188349
775.5	-0.00482428	0.00855506		-0.107156	-0.0411761	-0.0186766
777	-0.00486157	0.00836153		-0.108558	-0.0426977	-0.0187007
778.5	-0.00476746	0.00836216		-0.107504	-0.0410972	-0.0188762
780	-0.00464822	0.00828992		-0.104471	-0.0409676	-0.0179332
781.5	-0.00461489	0.00849208		-0.105499	-0.0406408	-0.018945
783	-0.00469736	0.00842969		-0.106935	-0.0428442	-0.0186594
784.5	-0.00442945	0.00832482		-0.10617	-0.041024	-0.0189037
786	-0.00443512	0.00842427		-0.103927	-0.0392206	-0.0181018
787.5	-0.00458848	0.00839464		-0.106247	-0.0402463	-0.019007
789	-0.00437193	0.00821281		-0.100546	-0.041193	-0.0183737
790.5	-0.0046979	0.00827851		-0.0999851	-0.0395982	-0.0183668
792	-0.00459582	0.00835905		-0.105372	-0.0397447	-0.0175271
793.5	-0.00465609	0.00824176		-0.106366	-0.0390741	-0.0183806
795	-0.00443152	0.00832481		-0.103851	-0.0391868	-0.0182808
796.5	-0.00445586	0.00826046		-0.101166	-0.0401449	-0.0183186
798	-0.00437412	0.00812346		-0.103698	-0.0385219	-0.0183358
799.5	-0.00440834	0.00817123		-0.101642	-0.0396658	-0.0192066
801	-0.00446075	0.00817301		-0.103332	-0.0429851	-0.0182257
802.5	-0.00440407	0.00808193		-0.0986002	-0.0371975	-0.0178712
804	-0.00443446	0.00813603		-0.102406	-0.0405844	-0.0200257
805.5	-0.00445517	0.00824923		-0.102092	-0.0405731	-0.0179125
807	-0.00429246	0.00814374		-0.101982	-0.0394742	-0.0185182
808.5	-0.00448979	0.00807582		-0.0983453	-0.0402294	-0.0180261
810	-0.00421978	0.00832436		-0.0975212	-0.0429626	-0.017971
811.5	-0.00428859	0.00833452		-0.1012	-0.0388769	-0.0173481
813	-0.00417318	0.0081275		-0.0984388	-0.0383584	-0.0175649
814.5	-0.00439047	0.00824903		-0.0949384	-0.0386007	-0.0171244
816	-0.00431824	0.00830071		-0.0957116	-0.0408606	-0.0178058
817.5	-0.00425018	0.00809326		-0.0967906	-0.0381386	-0.0174032
819	-0.00416969	0.00810887		-0.0945476	-0.0395081	-0.0174169
820.5	-0.00435434	0.00807929		-0.0950914	-0.0408042	-0.0175649
822	-0.00417339	0.00808353		-0.0957626	-0.0382006	-0.0177817
823.5	-0.00424824	0.00803854		-0.0915825	-0.0381894	-0.0176613
825	-0.00409792	0.00800594		-0.0936725	-0.0349941	-0.0174307
826.5	-0.00409962	0.0080812		-0.0955247	-0.038984	-0.018797
828	-0.00403493	0.00788338		-0.09058	-0.0371355	-0.0172276
829.5	-0.00413531	0.00791159		-0.0895945	-0.036865	-0.0173033
831	-0.00420443	0.00788615		-0.0896539	-0.0377949	-0.0171588
832.5	-0.00415623	0.00806634		-0.0903166	-0.0366565	-0.0165083
834	-0.00416853	0.00782263		-0.0899173	-0.0378118	-0.0179366
835.5	-0.00408685	0.00787102		-0.0886769	-0.0355351	-0.0168525
837	-0.0042528	0.00785671		-0.089416	-0.0369327	-0.0163638
838.5	-0.00391159	0.00782803		-0.0903336	-0.0383922	-0.0167458
840	-0.00404214	0.00803732		-0.0887194	-0.0375807	-0.0165978
841.5	-0.00405913	0.00787322		-0.0854059	-0.0389727	-0.0160609
843	-0.00398328	0.00788435		-0.0877763	-0.0380823	-0.0166391
844.5	-0.00396964	0.00794888		-0.0864085	-0.0357098	-0.0161676
846	-0.00402778	0.00795321		-0.0860686	-0.0344362	-0.0160643
847.5	-0.00393256	0.00796532		-0.0836812	-0.0396771	-0.016085
849	-0.00385611	0.00779914		-0.0864509	-0.034639	-0.0158716
850.5	-0.00390593	0.00791448		-0.0871646	-0.036927	-0.0160816
852	-0.00397645	0.00777587		-0.0860346	-0.0356309	-0.0160506
853.5	-0.00397512	0.00771057		-0.0845648	-0.0380372	-0.0159749
855	-0.00391683	0.00787694		-0.0843439	-0.0364762	-0.016467
856.5	-0.00400432	0.00776965		-0.082101	-0.0333429	-0.0163879
858	-0.00391588	0.00782533		-0.0792124	-0.0352195	-0.0153003
859.5	-0.00393624	0.00789294		-0.0826192	-0.0361888	-0.0162949
861	-0.00378047	0.00773499		-0.0825003	-0.0375131	-0.0159955
862.5	-0.00381095	0.00782938		-0.080988	-0.0356083	-0.0155343
864	-0.00387249	0.00771015		-0.080954	-0.0342389	-0.0161194
865.5	-0.00377929	0.0077046		-0.0811664	-0.036155	-0.0151626
867	-0.00375094	0.00777902		-0.0832649	-0.0361099	-0.0154793
868.5	-0.0038396	0.00759693		-0.0801639	-0.0348419	-0.0156686
870	-0.00389169	0.00759992		-0.0815657	-0.0352533	-0.0162192
871.5	-0.0039156	0.00764938		-0.081005	-0.0351124	-0.015672
873	-0.00399153	0.00771081		-0.0786176	-0.034532	-0.0154483
874.5	-0.00373303	0.00781448		-0.0779889	-0.0320636	-0.0145569
876	-0.00364704	0.00762801		-0.0774877	-0.0336528	-0.015197
877.5	-0.00381627	0.00750944		-0.0782948	-0.0332753	-0.015641
879	-0.00367572	0.00771291		-0.0768165	-0.0377892	-0.0151936
880.5	-0.00365361	0.00767755		-0.0776066	-0.0358168	-0.0143573
882	-0.00357367	0.00779934		-0.0802489	-0.0356591	-0.015025
883.5	-0.00365858	0.00751611		-0.0752362	-0.0364536	-0.015493
885	-0.00384687	0.00742344		-0.0782098	-0.0344305	-0.0155137
886.5	-0.00378595	0.00744686		-0.0758819	-0.0331682	-0.0155068
888	-0.00371728	0.00753943		-0.0749559	-0.0349659	-0.0155584
889.5	-0.00380164	0.00760615		-0.0759499	-0.0369665	-0.015345
891	-0.00358145	0.0072441		-0.0753212	-0.0344249	-0.0156823
892.5	-0.00357827	0.00756638		-0.0739873	-0.0331456	-0.0152487
894	-0.00371329	0.00738255		-0.074582	-0.0363297	-0.0148563
895.5	-0.0037505	0.00732889		-0.0753807	-0.0342051	-0.0156066
897	-0.00369686	0.0074526		-0.072526	-0.0348025	-0.0148632
898.5	-0.00361543	0.00742598		-0.07256	-0.0363128	-0.0149045
900	-0.00361377	0.00767357		-0.0745141	-0.0340135	-0.0151385
901.5	-0.00356993	0.00753509		-0.0760433	-0.0348532	-0.0157718
903	-0.00355502	0.00754869		-0.0762642	-0.0318044	-0.0151076
904.5	-0.00371143	0.0074654		-0.0739024	-0.0328639	-0.0146842
906	-0.00359794	0.00742678		-0.0748879	-0.0329428	-0.0149733
907.5	-0.00374874	0.00724536		-0.0730188	-0.0326216	-0.0147737
909	-0.00363108	0.00738686		-0.0719738	-0.0330837	-0.0146774
910.5	-0.00358799	0.00733674		-0.0708863	-0.0329879	-0.0145225
912	-0.00370272	0.00739121		-0.0698413	-0.0292966	-0.0147462
913.5	-0.00369181	0.00725271		-0.0707843	-0.0309704	-0.0161056
915	-0.00360705	0.0073519		-0.0721182	-0.031579	-0.0148013
916.5	-0.00361602	0.00736021		-0.0720247	-0.0325539	-0.0142437
918	-0.00401822	0.00784704		-0.0688048	-0.0300123	-0.0140269
919.5	-0.00467934	0.00880952		-0.0676408	-0.0321933	-0.0150078
921	-0.00534041	0.0103139		-0.0699942	-0.0328695	-0.0146602
922.5	-0.00115374	0.00261747		-0.0700112	-0.0314325	-0.0144055
924	-0.00128144	0.00412313		-0.0668337	-0.0326666	-0.013755
925.5	-0.000743198	0.00462985		-0.0721012	-0.0321594	-0.01476
927	-0.00130675	0.00375163		-0.0659076	-0.0323736	-0.0149114
928.5	-0.00112565	0.00400997		-0.0685584	-0.0323116	-0.0147806
930	-0.00312469	0.00346064		-0.066273	-0.03345	-0.0144433
931.5	-0.00307974	0.0033422		-0.0701046	-0.0326497	-0.0142919
933	-0.00306894	0.00349614		-0.0669271	-0.0307168	-0.0147668
934.5	-0.000658242	--		-0.0644548	-0.0306604	-0.0147152
936				-0.0654998	-0.0301814	-0.0140716
937.5				-0.0637751	-0.0308464	-0.0141577
939				-0.0654064	-0.0310155	-0.0133936
940.5				-0.0647437	-0.0302772	-0.0138892
942				-0.066137	-0.0286204	-0.0132835
943.5				-0.0644293	-0.0296517	-0.0131596
945				-0.0659076	-0.0287162	-0.0138204
946.5				-0.0625517	-0.0290318	-0.013841
948				-0.0620589	-0.0319284	-0.0143091
949.5				-0.0652704	-0.0300518	-0.0135623
951				-0.0627896	-0.0288965	-0.0140957
952.5				-0.064132	-0.0287444	-0.0131871
954				-0.0614217	-0.0292403	-0.0143125
955.5				-0.0590174	-0.0303561	-0.0126984
957				-0.0626367	-0.0311451	-0.0129944
958.5				-0.0649901	-0.0318213	-0.0143298
960				-0.065194	-0.0308802	-0.013428
961.5				-0.0617361	-0.0277807	-0.0137756
963				-0.0622628	-0.028874	-0.0136999
964.5				-0.061906	-0.0285697	-0.0127776
966				-0.0617106	-0.0291896	-0.0123542
967.5				-0.0660521	-0.0291332	-0.0128533
969				-0.0592977	-0.0305421	-0.0131114
970.5				-0.0621014	-0.0275947	-0.0135141
972				-0.0615152	-0.0286429	-0.0135657
973.5				-0.0627046	-0.0298996	-0.0130254
975				-0.0613538	-0.0306773	-0.0133041
976.5				-0.0614472	-0.0316861	-0.0134797
978				-0.0599859	-0.0306153	-0.0139443
979.5				-0.0574031	-0.0299729	-0.0131183
981				-0.0587115	-0.0303505	-0.0127397
982.5				-0.0584651	-0.0289529	-0.0132938
984				-0.0590259	-0.029167	-0.0133248
985.5				-0.0586181	-0.0292628	-0.0131183
987				-0.0573352	-0.0290656	-0.0131974
988.5				-0.0554915	-0.027668	-0.0126468
990				-0.0563326	-0.0291163	-0.0126227
991.5				-0.0590174	-0.0285471	-0.0120686
993				-0.0561287	-0.0313761	-0.0127156
994.5				-0.054489	-0.0270707	-0.0126537
996				-0.0552197	-0.0305815	-0.0124713
997.5				-0.0546249	-0.0282654	-0.0137343
999				-0.0524245	-0.0267551	-0.0124437
1000.5				-0.0557039	-0.026772	-0.0128257
1002				-0.0528493	-0.0284457	-0.0122992
1003.5				-0.0532911	-0.0282146	-0.0130357
1005				-0.0561287	-0.0300743	-0.0130632
1006.5				-0.0552791	-0.0276849	-0.0125022
1008				-0.0526963	-0.0280738	-0.0129669
1009.5				-0.0532911	-0.0257351	-0.0128498
1011				-0.0497142	-0.0273975	-0.0126227
1012.5				-0.0527558	-0.026293	-0.0119894
1014				-0.0500201	-0.0269523	-0.0123405
1015.5				-0.0529257	-0.0262591	-0.0119929
1017				-0.0512605	-0.0258703	-0.0124059
1018.5				-0.0530872	-0.0257125	-0.0130632
1020				-0.0518128	-0.0269072	-0.013015
1021.5				-0.0499606	-0.0266593	-0.012134
1023				-0.0498842	-0.0280343	-0.0124059
1024.5				-0.0483294	-0.0267043	-0.0124368
1026				-0.0486353	-0.0255209	-0.0120892
1027.5				-0.0470805	-0.0263606	-0.0118827
1029				-0.0496038	-0.0266818	-0.0125848
1030.5				-0.0473778	-0.0272566	-0.0124885
1032				-0.0487032	-0.0261014	-0.0118483
1033.5				-0.0479811	-0.0271157	-0.0124265
1035				-0.0466387	-0.0278314	-0.0118139
1036.5				-0.0467406	-0.0260845	-0.0124816
1038				-0.0497397	-0.0271214	-0.0119103
1039.5				-0.045942	-0.0266705	-0.0119103
1041				-0.0485248	-0.0256223	-0.0119481
1042.5				-0.0485078	-0.0261126	-0.0120858
1044				-0.0473269	-0.0251941	-0.0123439
1045.5				-0.0476072	-0.0252786	-0.012602
1047				-0.0458741	-0.0259379	-0.0122303
1048.5				-0.0462904	-0.0275328	-0.0129324
1050				-0.0453728	-0.0276567	-0.0125642
1051.5				-0.0474118	-0.0254364	-0.0122751
1053				-0.0428665	-0.0259041	-0.0119309
1054.5				-0.0431978	-0.0256505	-0.0119275
1056				-0.0443023	-0.0260168	-0.0117347
1057.5				-0.0466812	-0.0261972	-0.0118001
1059				-0.0460185	-0.0266085	-0.0116866
1060.5				-0.0456786	-0.0252899	-0.0116521
1062				-0.0433253	-0.0277469	-0.0115076
1063.5				-0.0449395	-0.0252222	-0.0107401
1065				-0.0460865	-0.0238359	-0.0114388
1066.5				-0.043954	-0.0234414	-0.0109741
1068				-0.0448715	-0.0242079	-0.0116487
1069.5				-0.0445742	-0.0269918	-0.0114009
1071				-0.0440644	-0.0273299	-0.0117795
1072.5				-0.0426881	-0.0255547	-0.0116212
1074				-0.0462394	-0.0266649	-0.0111359
1075.5				-0.0415071	-0.023526	-0.0107022
1077				-0.0425946	-0.0264564	-0.0116108
1078.5				-0.0425096	-0.0261014	-0.0116556
1080				-0.0407085	-0.0233682	-0.011573
1081.5				-0.0412352	-0.0250024	-0.0114112
1083				-0.0421018	-0.0252391	-0.0106196
1084.5				-0.0403347	-0.0248728	-0.0107814
1086				-0.0403856	-0.0240388	-0.0107504
1087.5				-0.0382447	-0.023092	-0.0116177
1089				-0.0392642	-0.0252166	-0.0103237
1090.5				-0.0368938	-0.0242529	-0.0113321
1092				-0.0378029	-0.0233062	-0.0110017
1093.5				-0.0374205	-0.0230075	-0.0113906
1095				-0.0390773	-0.0272115	-0.0104648
1096.5				-0.040683	-0.0248897	-0.0103787
1098				-0.0368343	-0.0258421	-0.0102135
1099.5				-0.0392132	-0.0239543	-0.0110636
1101				-0.0372166	-0.0260675	-0.0110567
1102.5				-0.0373441	-0.0251039	-0.0104957
1104				-0.0368598	-0.0258647	-0.0102892
1105.5				-0.0347103	-0.0241684	-0.0109053
1107				-0.0350926	-0.0256336	-0.0102307
1108.5				-0.0339542	-0.0225172	-0.0106575
1110				-0.0355599	-0.0253913	-0.010926
1111.5				-0.0357043	-0.0238979	-0.0108743
1113				-0.0374035	-0.0229286	-0.0111049
1114.5				-0.0354325	-0.0244784	-0.0106816
1116				-0.0356194	-0.0242473	-0.0109294
1117.5				-0.0340391	-0.0248165	-0.0108709
1119				-0.0345234	-0.0259154	-0.0102307
1120.5				-0.0350332	-0.0260901	-0.0108055
1122				-0.0364605	-0.0255209	-0.0101344
1123.5				-0.0349142	-0.0266649	-0.0106678
1125				-0.0351776	-0.0264677	-0.0111806
1126.5				-0.0363246	-0.0258703	-0.0114181
1128				-0.0375225	-0.0254927	-0.0108847
1129.5				-0.034226	-0.0259267	-0.0106196
1131				-0.0357468	-0.0272059	-0.010747
1132.5				-0.0342176	-0.0271946	-0.0109363
1134				-0.0359422	-0.0234696	-0.0105026
1135.5				-0.0352371	-0.0258928	-0.0101413
1137				-0.034277	-0.0254533	-0.0108399
1138.5				-0.0337928	-0.0267438	-0.0108261
1140				-0.0333	-0.0261295	-0.00996229
1141.5				-0.031244	-0.0277469	-0.011098
1143				-0.0346678	-0.0271157	-0.0106403
1144.5				-0.0335209	-0.0268452	-0.0108984
1146				-0.0339202	-0.0276398	-0.0102652
1147.5				-0.032153	-0.0256843	-0.010685
1149				-0.0345829	-0.0250363	-0.0104648
1150.5				-0.0308531	-0.0260506	-0.0109432
1152				-0.0326968	-0.024608	-0.0100827
1153.5				-0.0295193	-0.0262141	-0.00974202
1155				-0.0315243	-0.0237288	-0.00995885
1156.5				-0.0297572	-0.0243093	-0.0098315
1158				-0.0315923	-0.0249517	-0.0103822
1159.5				-0.0294598	-0.0250926	-0.00997261
1161				-0.0307512	-0.0249743	-0.0101447
1162.5				-0.0300035	-0.0250081	-0.0104785
1164				-0.0292049	-0.0270707	-0.00995196
1165.5				-0.028967	-0.0251264	-0.0102066
1167				-0.0288651	-0.02467	-0.0112116
1168.5				-0.031244	-0.0242698	-0.0103615
1170				-0.0270724	-0.026231	-0.0100724
1171.5				-0.0286272	-0.0235316	-0.00937376
1173				-0.0301735	-0.0249348	-0.0101894
1174.5				-0.0288141	-0.0247545	-0.00951143
1176				-0.0291709	-0.0237119	-0.0101516
1177.5				-0.0287461	-0.0257238	-0.00942539
1179				-0.0246256	-0.0250532	-0.00950455
1180.5				-0.0284997	-0.0260056	-0.00967319
1182				-0.026945	-0.0211985	-0.0102376
1183.5				-0.0246171	-0.0238585	-0.0101378
1185				-0.0278031	-0.0244614	-0.0106541
1186.5				-0.0255771	-0.0234809	-0.0100552
1188				-0.0267241	-0.0250024	-0.00993819
1189.5				-0.0245151	-0.0262479	-0.0100174
1191				-0.0249654	-0.0246587	-0.00997261
1192.5				-0.02912	-0.0250137	-0.0100139
1194				-0.0274887	-0.02436	-0.0101309
1195.5				-0.0279135	-0.0256787	-0.0106196
1197				-0.0278541	-0.0217057	-0.010186
1198.5				-0.0251014	-0.0237627	-0.010038
1200				-0.0261124	-0.0227032	-0.00974546
1201.5				-0.0265202	-0.0242191	-0.0101172
1203				-0.0252288	-0.0227652	-0.00994508
1204.5				-0.024821	-0.0243487	-0.0102824
1206				-0.0252798	-0.0239374	-0.00937032
1207.5				-0.0262568	-0.0223876	-0.00993131
1209				-0.0283298	-0.0213845	-0.0100896
1210.5				-0.0270809	-0.0234978	-0.0101998
1212				-0.0246766	-0.025025	-0.00969384
1213.5				-0.0245406	-0.0231709	-0.0100552
1215				-0.022561	-0.022737	-0.00974202
1216.5				-0.0246341	-0.0212436	-0.0097076
1218				-0.0269535	-0.0210633	-0.00941162
1219.5				-0.0244302	-0.0239261	-0.00976955
1221				-0.0221532	-0.0239204	-0.00848926
1222.5				-0.0240988	-0.0223763	-0.00960435
1224				-0.0252883	-0.0226863	-0.00977988
1225.5				-0.0247105	-0.0230357	-0.00942539
1227				-0.0252033	-0.0222862	-0.00937032
1228.5				-0.0222977	-0.023881	-0.00964221
1230				-0.0237165	-0.0241008	-0.00942883
1231.5				-0.0228924	-0.0231597	-0.00941162
1233				-0.0225271	-0.0210295	-0.00899518
1234.5				-0.0200632	-0.0228779	-0.00988657
1236				-0.0223741	-0.022985	-0.00887816
1237.5				-0.0232917	-0.0233005	-0.00953896
1239				-0.0228584	-0.0241008	-0.00951487
1240.5				-0.0222127	-0.0241064	-0.00874738
1242				-0.0229604	-0.0218184	-0.00942883
1243.5				-0.0229179	-0.0243431	-0.00928084
1245				-0.0212272	-0.0229173	-0.00943571
1246.5				-0.0209043	-0.0230639	-0.00943915
1248				-0.0236655	-0.0228497	-0.00893323
1249.5				-0.0230878	-0.0219931	-0.00913285
1251				-0.0228074	-0.0233118	-0.00887128
1252.5				-0.0223826	-0.022861	-0.0086579
1254				-0.0195195	-0.0215761	-0.00924986
1255.5				-0.0231813	-0.0202518	-0.00899518
1257				-0.020505	-0.0227426	-0.00950455
1258.5				-0.0222382	-0.0219931	-0.00946669
1260				-0.020573	-0.0204885	-0.00873362
1261.5				-0.0203776	-0.020511	-0.00966975
1263				-0.0197998	-0.0207026	-0.00902271
1264.5				-0.0206919	-0.02201	-0.00856153
1266				-0.0207939	-0.0201616	-0.00930149
1267.5				-0.0201482	-0.02201	-0.0089883
1269				-0.0210658	-0.0209393	-0.00868543
1270.5				-0.0207939	-0.0196375	-0.00910876
1272				-0.0195025	-0.0201785	-0.0092361
1273.5				-0.0210742	-0.0218861	-0.00951831
1275				-0.0211252	-0.0216606	-0.00958026
1276.5				-0.0197404	-0.0226807	-0.00932902
1278				-0.0182196	-0.0218522	-0.00897109
1279.5				-0.0202077	-0.0228215	-0.00906401
1281				-0.0194855	-0.0219706	-0.00875082
1282.5				-0.0196044	-0.0218522	-0.00881965
1284				-0.0208873	-0.0222185	-0.0084514
1285.5				-0.0203096	-0.0203701	-0.008121
1287				-0.0196809	-0.0206181	-0.00823113
1288.5				-0.0186359	-0.0186119	-0.00859595
1290				-0.0196044	-0.0204096	-0.0075841
1291.5				-0.0192306	-0.0180878	-0.00811756
1293				-0.0200207	-0.0206632	-0.00865102
1294.5				-0.0188908	-0.020573	-0.00732598
1296				-0.016376	-0.0195135	-0.00811412
1297.5				-0.0186444	-0.0206801	-0.00758066
1299				-0.0187294	-0.0203476	-0.00842042
1300.5				-0.0179392	-0.0200038	-0.00847893
1302				-0.0191796	-0.0205617	-0.00801775
1303.5				-0.016393	-0.0185781	-0.0090709
1305				-0.0190352	-0.0204997	-0.00786632
1306.5				-0.0183725	-0.0197784	-0.00778372
1308				-0.0178967	-0.0196319	-0.00761852
1309.5				-0.0164354	-0.0203645	-0.00769423
1311				-0.0179137	-0.0196826	-0.00815542
1312.5				-0.0169112	-0.0199644	-0.00809002
1314				-0.018517	-0.0228215	-0.00788697
1315.5				-0.0161975	-0.0201616	-0.00850991
1317				-0.0176164	-0.0216775	-0.00850991
1318.5				-0.0168008	-0.0195699	-0.00764605
1320				-0.0166903	-0.0189838	-0.00829997
1321.5				-0.0170641	-0.0213056	-0.00749806
1323				-0.0161551	-0.019181	-0.00780781
1324.5				-0.0161806	-0.0222073	-0.00843419
1326				-0.0157218	-0.0186288	-0.00786632
1327.5				-0.0168857	-0.0201672	-0.00796268
1329				-0.0161381	-0.0221509	-0.00793515
1330.5				-0.0149911	-0.0185893	-0.0081623
1332				-0.0173105	-0.0214916	-0.00715733
1333.5				-0.0169197	-0.0203758	-0.00752215
1335				-0.0157388	-0.0203758	-0.00749118
1336.5				-0.0170811	-0.020573	-0.00806249
1338				-0.0140056	-0.0214521	-0.00756689
1339.5				-0.016342	-0.0211816	-0.00769767
1341				-0.0157642	-0.0213112	-0.00755657
1342.5				-0.0157473	-0.0207533	-0.00735007
1344				-0.0155858	-0.0208829	-0.00733286
1345.5				-0.0155434	-0.0218579	-0.00749118
1347				-0.0147022	-0.0220833	-0.00792138
1348.5				-0.0150761	-0.02303	-0.0075015
1350				-0.0138272	-0.0224045	-0.00714357
1351.5				-0.0150846	-0.0205843	-0.00681317
1353				-0.0145153	-0.021655	-0.00728468
1354.5				-0.0158747	-0.0213845	-0.00748085
1356				-0.0148722	-0.0217395	-0.00707473
1357.5				-0.0143369	-0.0218748	-0.00741202
1359				-0.0142605	-0.0222974	-0.00716766
1360.5				-0.0143369	-0.0230244	-0.00747741
1362				-0.0133259	-0.0206406	-0.00764605
1363.5				-0.0129691	-0.0219537	-0.0071711
1365				-0.0141585	-0.0212887	-0.00707818
1366.5				-0.0139461	-0.0208322	-0.00718487
1368				-0.0147107	-0.0213	-0.00775274
1369.5				-0.0160191	-0.0206406	-0.00763917
1371				-0.0139291	-0.0214183	-0.00722617
1372.5				-0.0154924	-0.0213563	-0.00761852
1374				-0.013207	-0.0219593	-0.00688544
1375.5				-0.013173	-0.0221847	-0.00752903
1377				-0.0136487	-0.0220157	-0.00745332
1378.5				-0.0151016	-0.0223651	-0.00783534
1380				-0.0134109	-0.0219086	-0.00774242
1381.5				-0.0133854	-0.0215028	-0.00781469
1383				-0.0137592	-0.0212774	-0.00761163
1384.5				-0.0126037	-0.0222298	-0.0070059
1386				-0.0144644	-0.0205786	-0.00791794
1387.5				-0.0140481	-0.0210858	-0.00788008
1389				-0.0137847	-0.0215592	-0.00743955
1390.5				-0.014099	-0.0185499	-0.00784567
1392				-0.0130285	-0.0198404	-0.00714357
1393.5				-0.0150251	-0.0216719	-0.00739137
1395				-0.0145408	-0.0199306	-0.00730533
1396.5				-0.0148127	-0.0186344	-0.00746364
1398				-0.0127567	-0.0194065	-0.00716078
1399.5				-0.0134024	-0.0200151	-0.00662732
1401				-0.0132664	-0.0187809	-0.00710227
1402.5				-0.0137422	-0.0204603	-0.00711604
1404				-0.013105	-0.019367	-0.00771833
1405.5				-0.0133684	-0.0177891	-0.00714357
1407				-0.0134024	-0.0170396	-0.00715389
1408.5				-0.0140396	-0.0198967	-0.00728123
1410				-0.0120175	-0.0197671	-0.0073776
1411.5				-0.0129011	-0.0168311	-0.00710915
1413				-0.0112784	-0.0194628	-0.00702999
1414.5				-0.0139971	-0.0205786	-0.00703688
1416				-0.0123743	-0.0208491	-0.00660323
1417.5				-0.0111934	-0.0172706	-0.00712292
1419				-0.0123743	-0.0216437	-0.00675466
1420.5				-0.0127142	-0.0188598	-0.00626595
1422				-0.0112444	-0.0185837	-0.00685447
1423.5				-0.0118901	-0.0198573	-0.00698181
1425				-0.0147107	-0.0185555	-0.00674778
1426.5				-0.0120685	-0.0203758	-0.00640017
1428				-0.0120515	-0.0184653	-0.00698181
1429.5				-0.0114908	-0.0189725	-0.00654472
1431				-0.0122384	-0.0195643	-0.00662044
1432.5				-0.0128076	-0.0208604	-0.00693707
1434				-0.0120345	-0.0207252	-0.00663076
1435.5				-0.0113888	-0.0190627	-0.00655849
1437				-0.0125783	-0.0178173	-0.00663076
1438.5				-0.0105562	-0.0193163	-0.00673745
1440				-0.0101059	-0.0182737	-0.00682694
1441.5				-0.00957917	-0.0176088	-0.00658258
1443				-0.0115332	-0.0196488	-0.00619023
1444.5				-0.0112529	-0.0190402	-0.00625562
1446				-0.00996998	-0.019908	-0.00645179
1447.5				-0.00986803	-0.0195586	-0.00653095
1449				-0.0120005	-0.0199475	-0.00673401
1450.5				-0.0109215	-0.0187697	-0.00685791
1452				-0.011032	-0.0199813	-0.00690954
1453.5				-0.0112444	-0.0194177	-0.00681661
1455				-0.0112104	-0.020866	-0.00657914
1456.5				-0.0114313	-0.0199644	-0.00675466
1458				-0.0115927	-0.0209393	-0.00652407
1459.5				-0.0117711	-0.0209055	-0.00695428
1461				-0.0113463	-0.0212154	-0.00728812
1462.5				-0.0101399	-0.0207928	-0.00697148
1464				-0.0110065	-0.0191078	-0.00739825
1465.5				-0.0128331	-0.0186288	-0.00680973
1467				-0.00979156	-0.0190514	-0.00650686
1468.5				-0.0104373	-0.0194403	-0.00699213
1470				-0.0106412	-0.0192543	-0.00644491
1471.5				-0.0108451	-0.0209506	-0.00674089
1473				-0.0115672	-0.0180032	-0.00728124
1474.5				-0.0119411	-0.0186851	-0.00640705
1476				-0.0107941	-0.0197953	-0.00669615
1477.5				-0.0106921	-0.0199137	-0.00682005
1479				-0.00980856	-0.0198404	-0.00671336
1480.5				-0.00888249	-0.0186908	-0.00665485
1482				-0.0101144	-0.018285	-0.00661699
1483.5				-0.00999547	-0.0196882	-0.00616958
1485				-0.0104627	-0.0194177	-0.00661011
1486.5				-0.0108196	-0.018764	-0.00661699
1488				-0.0110575	-0.0184372	-0.00694395
1489.5				-0.0103268	-0.0190683	-0.00605256
1491				-0.00876355	-0.0176538	-0.00622464
1492.5				-0.0110065	-0.0189049	-0.00631413
1494				-0.0103693	-0.0161097	-0.00709538
1495.5				-0.010896	-0.0176144	-0.00668239
1497				-0.0114143	-0.0186682	-0.00663764
1498.5				-0.00987653	-0.0183357	-0.00633478
1500				-0.00955368	-0.0196882	-0.00603191
1501.5				-0.0101739	-0.0184992	-0.00625218
1503				-0.00882302	-0.01864	-0.00625218
1504.5				-0.00956217	-0.0179131	-0.00676499
1506				-0.00858513	-0.0180821	-0.00655849
1507.5				-0.0100379	-0.0196375	-0.0061627
1509				-0.0104797	-0.0184203	-0.006056
1510.5				-0.0119411	-0.0188824	-0.00649654
1512				-0.0114908	-0.0175806	-0.00698869
1513.5				-0.0125867	-0.0172594	-0.00651374
1515				-0.00940925	-0.0198573	-0.00649309
1516.5				-0.0102673	-0.0188711	-0.00632101
1518				-0.010998	-0.0160139	-0.00707129
1519.5				-0.00861062	-0.0193163	-0.00689577
1521				-0.0107771	-0.0190345	-0.0065103
1522.5				-0.0113718	-0.0194346	-0.00669271
1524				-0.0118391	-0.0183921	-0.00631757
1525.5				-0.0116522	-0.0177835	-0.00646212
1527				-0.0113548	-0.0179638	-0.00660667
1528.5				-0.00878904	-0.0170001	-0.006204
1530				-0.0106921	-0.0188035	-0.00630724
1531.5				-0.0102079	-0.0187415	-0.00645868
1533				-0.00835574	-0.0170621	-0.00633134
1534.5				-0.0110575	-0.0165606	-0.00581509
1536				-0.0101314	-0.0201729	-0.0059149
1537.5				-0.00953669	-0.0188767	-0.00581509
1539				-0.0100549	-0.0182343	-0.00645868
1540.5				-0.00986803	-0.0196657	-0.00594931
1542				-0.0107091	-0.0187528	-0.00621432
1543.5				-0.00986803	-0.0193896	-0.00616269
1545				-0.00983405	-0.0199418	-0.0059149
1546.5				-0.0103778	-0.0189275	-0.0061214
1548				-0.00875505	-0.0180258	-0.00611451
1549.5				-0.00911189	-0.0196601	-0.00559826
1551				-0.00864461	-0.0167747	-0.00565677
1552.5				-0.00900993	-0.0177046	-0.00588392
1554				-0.0106157	-0.018657	-0.00571528
1555.5				-0.00833875	-0.0198404	-0.00609042
1557				-0.00969811	-0.0174735	-0.00611451
1558.5				-0.00986803	-0.0184259	-0.00622809
1560				-0.008874	-0.0194008	-0.00568086
1561.5				-0.00922233	-0.0172875	-0.00626939
1563				-0.00942624	-0.0188542	-0.00622464
1564.5				-0.00965563	-0.0192768	-0.00616269
1566				-0.00957917	-0.018409	-0.00570151
1567.5				-0.00863611	-0.0187697	-0.00624529
1569				-0.00934128	-0.0181554	-0.00545716
1570.5				-0.00833025	-0.0180371	-0.00636919
1572				-0.00877205	-0.0203138	-0.00577723
1573.5				-0.00956217	-0.0189331	-0.00605945
1575				-0.00834725	-0.0196713	-0.00629348
1576.5				-0.00806688	-0.0188655	-0.00608354
1578				-0.00748915	-0.0189444	-0.00610763
1579.5				-0.00829627	-0.0171241	-0.00552255
1581				-0.00933278	-0.0182287	-0.0059975
1582.5				-0.00745517	-0.0181667	-0.00520936
1584				-0.00621475	-0.0189894	-0.00567054
1585.5				-0.00794793	-0.0180427	-0.00578067
1587				-0.00709833	-0.019181	-0.00569807
1588.5				-0.00869558	-0.0192712	-0.00636231
1590				-0.0095112	-0.0172988	-0.00583918
1591.5				-0.00894197	-0.0176031	-0.00588736
1593				-0.00890798	-0.017682	-0.00568775
1594.5				-0.00820281	-0.0185781	-0.00578411
1596				-0.00859363	-0.0166564	-0.00581509
1597.5				-0.00855115	-0.0167465	-0.00534702
1599				-0.00879753	-0.0187528	-0.0053367
1600.5				-0.00968112	-0.0178285	-0.00588048
1602				-0.0104967	-0.0153039	-0.00583918
1603.5				-0.00953669	-0.0158787	-0.00553631
1605				-0.00840672	-0.0161097	-0.00526098
1606.5				-0.00843221	-0.0173157	-0.00566366
1608				-0.00654609	-0.0188824	-0.00609042
1609.5				-0.00824529	-0.0186908	-0.00548125
1611				-0.00815184	-0.0165718	-0.00564989
1612.5				-0.00840672	-0.0180201	-0.00594587
1614				-0.00790545	-0.0190965	-0.00560171
1615.5				-0.00733622	-0.0191472	-0.00593555
1617				-0.00703037	-0.0196995	-0.0056258
1618.5				-0.00676699	-0.0163408	-0.0051715
1620				-0.00846619	-0.0181216	-0.00572561
1621.5				-0.00747216	-0.0185724	-0.0055019
1623				-0.00688593	-0.0185724	-0.0054193
1624.5				-0.00805838	-0.0180709	-0.00527475
1626				-0.00764208	-0.0187133	-0.00524721
1627.5				-0.00742968	-0.0181159	-0.00477571
1629				-0.00833875	-0.0170621	-0.00552255
1630.5				-0.00633369	-0.018409	-0.00557073
1632				-0.00725126	-0.0166733	-0.00594931
1633.5				-0.00732773	-0.0186457	-0.00596652
1635				-0.00824529	-0.0194459	-0.00551566
1636.5				-0.00804989	-0.0170396	-0.00494091
1638				-0.00862761	-0.0172706	-0.00490305
1639.5				-0.00760809	-0.0172594	-0.00547781
1641				-0.00793944	-0.0197953	-0.00503383
1642.5				-0.00764208	-0.0177271	-0.00559826
1644				-0.00765057	-0.0207984	-0.00571184
1645.5				-0.00877205	-0.0187753	-0.0059734
1647				-0.00793094	-0.0175186	-0.00542962
1648.5				-0.00828777	-0.0180483	-0.00521968
1650				-0.00912038	-0.0182343	-0.00526786
1651.5				-0.00816883	-0.0184034	-0.00490305
1653				-0.00787147	-0.017682	-0.00541586
1654.5				-0.00722577	-0.0211084	-0.00510955
1656				-0.00784598	-0.0186119	-0.00490305
1657.5				-0.007812	-0.0154278	-0.00567742
1659				-0.00775253	-0.018054	-0.00516117
1660.5				-0.00805838	-0.0177553	-0.00535391
1662				-0.0084492	-0.0181385	-0.00585295
1663.5				-0.00988502	-0.0186062	-0.00548125
1665				-0.00910339	-0.0168536	-0.00453135
1666.5				-0.0102673	-0.0162224	-0.00539865
1668				-0.00951969	-0.0172312	-0.00548125
1669.5				-0.00764208	-0.0176313	-0.00596996
1671				-0.00761659	-0.0178511	-0.00571528
1672.5				-0.00771854	-0.017079	-0.0053367
1674				-0.00921384	-0.0167691	-0.00493402
1675.5				-0.0073787	-0.0155744	-0.00516462
1677				-0.00846619	-0.0179807	-0.0048824
1678.5				-0.00675849	-0.0181103	-0.00504072
1680				-0.00676699	-0.0170565	-0.00561891
1681.5				-0.00758261	-0.0198404	-0.00532981
1683				-0.00819432	-0.017265	-0.00522656
1684.5				-0.0080244	-0.0182625	-0.00519215
1686				-0.00666504	-0.0171805	-0.00490649
1687.5				-0.00705585	-0.0165775	-0.00515773
1689				-0.00775253	-0.0188204	-0.00486519
1690.5				-0.00839822	-0.0174453	-0.00526786
1692				-0.00697939	-0.0169212	-0.00492026
1693.5				-0.00720878	-0.0171072	-0.00490305
1695				-0.00597686	-0.0170621	-0.00515773
1696.5				-0.00813485	-0.016183	-0.00493747
1698				-0.00663955	-0.0188204	-0.00464492
1699.5				-0.00623174	-0.0180089	-0.00551222
1701				-0.00769305	-0.0179694	-0.0050063
1702.5				-0.00667353	-0.0188767	-0.00491682
1704				-0.00673301	-0.0186288	-0.00507857
1705.5				-0.00872107	-0.0189162	-0.00500974
1707				-0.0065376	-0.0176031	-0.00527819
1708.5				-0.00748065	-0.0174679	-0.00503727
1710				-0.00714081	-0.019181	-0.00468967
1711.5				-0.00608731	-0.0174284	-0.00532637
1713				-0.00630821	-0.0185724	-0.00500974
1714.5				-0.00581544	-0.0185893	-0.00486863
1716				-0.00662256	-0.0183526	-0.00530916
1717.5				-0.00687744	-0.0183019	-0.00518526
1719				-0.00727675	-0.0177666	-0.00515085
1720.5				-0.00700488	-0.0193783	-0.00475162
1722				-0.00733622	-0.0193896	-0.00508202
1723.5				-0.00640166	-0.0197728	-0.00494091
1725				-0.00557755	-0.0188147	-0.00487896
1726.5				-0.00703037	-0.0199418	-0.00447972
1728				-0.00731073	-0.0186231	-0.00521624
1729.5				-0.00751464	-0.019429	-0.00484454
1731				-0.00582393	-0.017806	-0.00473097
1732.5				-0.00637617	-0.0178342	-0.00469655
1734				-0.00621475	-0.0194234	-0.00527131
1735.5				-0.00663955	-0.0190514	-0.00466902
1737				-0.00710683	-0.0183301	-0.00465869
1738.5				-0.00648662	-0.0172425	-0.00474129
1740				-0.00680947	-0.016662	-0.00416998
1741.5				-0.00590889	-0.0169212	-0.00433862
1743				-0.00539914	-0.0175186	-0.0043042
1744.5				-0.00752313	-0.0183019	-0.00453135
1746				-0.00722577	-0.0169381	-0.00496156
1747.5				-0.00646963	-0.0180314	-0.00499253
1749				-0.00635069	-0.0159745	-0.00490993
1750.5				-0.00620625	-0.0166395	-0.00535391
1752				-0.0073872	-0.0184879	-0.00481012
1753.5				-0.00749765	-0.0196206	-0.00514052
1755				-0.00712382	-0.0195192	-0.00539176
1756.5				-0.00687744	-0.01864	-0.00462772
1758				-0.00660557	-0.0183865	-0.00540897
1759.5				-0.00516125	-0.0194065	-0.00485142
1761				-0.00508478	-0.0196432	-0.00489617
1762.5				-0.00553507	-0.0169776	-0.00458986
1764				-0.00593438	-0.0171354	-0.00490305
1765.5				-0.00579845	-0.0169438	-0.00486863
1767				-0.00530568	-0.0166226	-0.00460018
1768.5				-0.00607032	-0.0188598	-0.00546748
1770				-0.00579845	-0.0182512	-0.00456921
1771.5				-0.00578995	-0.0157209	-0.00452447
1773				-0.00628272	-0.0178962	-0.00479636
1774.5				-0.00615528	-0.0182456	-0.0048411
1776				-0.00577296	-0.0185668	-0.00532293
1777.5				-0.00669902	-0.0173383	-0.00510611
1779				-0.00566251	-0.0188767	-0.00439368
1780.5				-0.00613829	-0.0196544	-0.00443498
1782				-0.00662256	-0.0185442	-0.00481357
1783.5				-0.00583243	-0.0170621	-0.00439713
1785				-0.00492336	-0.0164817	-0.00502007
1786.5				-0.00493186	-0.0180258	-0.00483422
1788				-0.0050508	-0.0169494	-0.00467246
1789.5				-0.00630821	-0.019784	-0.00492026
1791				-0.00651211	-0.0193332	-0.0048824
1792.5				-0.00520373	-0.0189725	-0.00489272
1794				-0.00497434	-0.0179863	-0.00493402
1795.5				-0.00496584	-0.0177722	-0.00471032
1797				-0.00600235	-0.0181385	-0.00474817
1798.5				-0.00540763	-0.019739	-0.00484454
1800				-0.00528019	-0.0175017	-0.00450726
1801.5				-0.00641865	-0.018595	-0.00499597
1803				-0.00498283	-0.0188035	-0.00433173
1804.5				-0.00664805	-0.0194741	-0.00458642
1806				-0.00651211	-0.0200658	-0.00468967
1807.5				-0.00587491	-0.0180258	-0.00495812
1809				-0.00646963	-0.0199249	-0.0049237
1810.5				-0.00641865	-0.0178567	-0.00446252
1812				-0.00528869	-0.0185837	-0.00430764
1813.5				-0.00549259	-0.0202518	-0.00482045
1815				-0.00499133	-0.0177215	-0.00441778
1816.5				-0.00604483	-0.0191867	-0.00499942
1818				-0.00664805	-0.0176989	-0.0043042
1819.5				-0.00685195	-0.0174735	-0.00451758
1821				-0.00707285	-0.0193557	-0.00426634
1822.5				-0.00520373	-0.018223	-0.0043455
1824				-0.00537365	-0.0185273	-0.00467246
1825.5				-0.00491486	-0.0168423	-0.00457265
1827				-0.00499133	-0.0184823	-0.00431797
1828.5				-0.00612129	-0.0191698	-0.00410803
1830				-0.00406526	-0.0191698	-0.00433173
1831.5				-0.00512726	-0.0184484	-0.00454512
1833				-0.00531418	-0.0179469	-0.0045933
1834.5				-0.00582393	-0.0195755	-0.00457609
1836				-0.00594288	-0.0186006	-0.00498565
1837.5				-0.00567101	-0.0180145	-0.00469655
1839				-0.00585792	-0.0191641	-0.00472752
1840.5				-0.00468547	-0.0179356	-0.00409426
1842				-0.0048469	-0.0189218	-0.00478259
1843.5				-0.00507629	-0.0170509	-0.00440057
1845				-0.00514426	-0.0185442	-0.0048411
1846.5				-0.00369144	-0.0170452	-0.00473441
1848				-0.00467698	-0.0174115	-0.00420439
1849.5				-0.00476194	-0.0174735	-0.00458642
1851				-0.00619776	-0.0165493	-0.00453823
1852.5				-0.00687744	-0.019677	-0.00369847
1854				-0.00444758	-0.0161041	-0.00499942
1855.5				-0.0054756	-0.0175862	-0.00456577
1857				-0.00550109	-0.0167973	-0.00377763
1858.5				-0.00585792	-0.0172594	-0.00443154
1860				-0.005688	-0.0182963	-0.00425946
1861.5				-0.00488938	-0.0157491	-0.00458642
1863				-0.00464299	-0.0160816	-0.00417342
1864.5				-0.00531418	-0.0163746	-0.00433862
1866				-0.0054671	-0.0172594	-0.00447284
1867.5				-0.00620625	-0.0173833	-0.00473785
1869				-0.00489787	-0.0179863	-0.00408393
1870.5				-0.00571349	-0.0192374	-0.00420095
1872				-0.00578145	-0.0182963	-0.00489272
1873.5				-0.00554357	-0.0176257	-0.00429732
1875				-0.00475344	-0.0188936	-0.00453479
1876.5				-0.00488088	-0.0167465	-0.00467934
1878				-0.0054756	-0.0165775	-0.00415277
1879.5				-0.00697089	-0.0178229	-0.00413556
1881				-0.00490637	-0.0171241	-0.00389808
1882.5				-0.00592589	-0.0152475	-0.00468622
1884				-0.00507629	-0.0170001	-0.00383958
1885.5				-0.00566251	-0.0184372	-0.00413212
1887				-0.00556056	-0.0176651	-0.00428699
1888.5				-0.00566251	-0.0171523	-0.00411835
1890				-0.00523771	-0.0191529	-0.00400822
1891.5				-0.00453254	-0.0163239	-0.0046759
1893				-0.0054671	-0.0184146	-0.00448661
1894.5				-0.00574747	-0.018347	-0.00447284
1896				-0.00666504	-0.0192881	-0.00410114
1897.5				-0.00443909	-0.0174848	-0.00441089
1899				-0.00522072	-0.0183414	-0.00498221
1900.5				-0.0039888	-0.0166733	-0.00445908
1902				-0.0042097	-0.017265	-0.00412868
1903.5				-0.00494035	-0.0184541	-0.00470687
1905				-0.00381038	-0.0182287	-0.00412523
1906.5				-0.00474494	-0.0170114	-0.00434206
1908				-0.00430315	-0.0177158	-0.00453479
1909.5				-0.00532267	-0.017744	-0.00468967
1911				-0.00499133	-0.0171636	-0.00386367
1912.5				-0.00537365	-0.0148756	-0.00427667
1914				-0.0061128	-0.0165718	-0.00437303
1915.5				-0.00629121	-0.0171072	-0.00449349
1917				-0.00542462	-0.0173326	-0.00479292
1918.5				-0.0052547	-0.0169551	-0.00429732
1920				-0.00480442	-0.016431	-0.00469999
1921.5				-0.00477043	-0.0157547	-0.00374665
1923				-0.00471946	-0.017513	-0.00439368
1924.5				-0.0048469	-0.0174566	-0.00459674
1926				-0.00408226	-0.0160139	-0.0039325
1927.5				-0.00607032	-0.0167296	-0.00418374
1929				-0.00517824	-0.0188035	-0.00444187
1930.5				-0.00612129	-0.0184935	-0.00416998
1932				-0.00494035	-0.017327	-0.00425946
1933.5				-0.00408226	-0.0153546	-0.00475506
1935				-0.00511877	-0.0175017	-0.00475162
1936.5				-0.00428616	-0.0183414	-0.00415277
1938				-0.00449856	-0.0165887	-0.00465181
1939.5				-0.00520373	-0.0169381	-0.00441778
1941				-0.00432864	-0.0173495	-0.00435583
1942.5				-0.00534816	-0.0176257	-0.00429043
1944				-0.00635918	-0.0159632	-0.00443498
1945.5				-0.00361498	-0.0175186	-0.00418718
1947				-0.00381888	-0.0168592	-0.0044281
1948.5				-0.00380189	-0.0167634	-0.00435583
1950				-0.00478742	-0.0193107	-0.00447972
1951.5				-0.00358949	-0.0173495	-0.00492026
1953				-0.00416722	-0.0182118	-0.00392218
1954.5				-0.00390384	-0.0172594	-0.00435238
1956				-0.00489787	-0.0177271	-0.00420095
1957.5				-0.00544162	-0.0189838	-0.00437992
1959				-0.00571349	-0.0177271	-0.00437992
1960.5				-0.00449006	-0.0175468	-0.00450726
1962				-0.00468547	-0.0186457	-0.00404263
1963.5				-0.00392933	-0.0174397	-0.0043868
1965				-0.00531418	-0.0168198	-0.00481012
1966.5				-0.00587491	-0.0176595	-0.00464148
1968				-0.00498283	-0.0185555	-0.00383269
1969.5				-0.00622325	-0.0176313	-0.00422504
1971				-0.00395482	-0.0160872	-0.00400133
1972.5				-0.00427766	-0.0188204	-0.00430076
1974				-0.00584093	-0.0189894	-0.00417686
1975.5				-0.0052547	-0.0175524	-0.00429043
1977				-0.00559454	-0.0186513	-0.00428699
1978.5				-0.00543312	-0.0196432	-0.00414244
1980				-0.00506779	-0.0177158	-0.00435927
Figure 7c
Time (ms)	Mean_normalized current_Wild-type	SD_normalized current_Wild-type		Normalized current_beta1-subunit mutant	Normalized current_delta-subunit mutant	Normalized current_epsilon-subunit mutant
0	-0.000585575	0.00112499		-0.00113398	0.000642674	0.00368779
50	-0.00037594	0.00115201		-0.000876118	-0.00257069	0.000577151
100	-0.000641516	0.00100298		0.00273389	0.00108451	-0.0102914
150	-0.000618767	0.00095239		-0.00113398	-0.00028117	0.00143914
200	-0.00027645	0.000686101		-0.000949792	0.000843509	0.00413752
250	-0.000545231	0.000757466		-0.00139183	0.00196819	-0.00185889
300	-0.000283177	0.000934863		-0.00312316	0.00128535	-0.00309565
350	-4.51065e-05	0.000690842		-0.00164969	0.00116485	-0.00065961
400	-0.000348699	0.000455733		0.00188664	-0.000602506	-0.00137168
450	-0.000245744	0.000668658		0.000486843	0.00136568	-0.00590647
500	-0.000230834	0.000590242		0.000413169	-0.00184769	0.00282581
550	-0.000353275	0.000401105		-0.000986628	-0.00220919	0.00443735
600	-6.83481e-05	0.000421566		0.000486843	4.01671e-05	-0.00080952
650	-0.000246853	0.000645359		-0.0017602	0.000482005	-9.74454e-05
700	5.7116e-05	0.000610301		0.00118674	-0.00164685	0.00241355
750	2.18994e-05	0.000380072		-0.00146551	0.00249036	-0.00571909
800	1.87708e-05	0.000578683		0.00221817	-0.00144602	-0.00103439
850	6.17922e-05	0.000523436		0.00313909	-0.00245019	0.00128923
900	0.000169685	0.000390827		0.0021445	0.00096401	-0.000322311
950	0.000160865	0.000501597		-0.000728771	0.00212886	-0.00129673
1000	0.000442201	0.000557589		0.00251287	-0.000482005	-0.00500701
1050	0.000235897	0.000515157		0.000928884	-0.0030527	8.99426e-05
1100	0.000301038	0.000780392		-0.000912955	-0.000522172	0.00410005
1150	0.000501909	0.000431323		0.00170246	-0.00349454	-0.000172401
1200	0.000199886	0.000826562		0.000707863	-0.00473972	0.00293824
1250	0.00014638	0.000733206		-0.00157602	0.00144602	-0.00613134
1300	0.000234889	0.000533823		-0.000839281	0.00204852	0.00256346
1350	0.000250228	0.000902508		-0.000912955	0.0026912	0.00203878
1400	0.000291776	0.000775126		0.00100256	0.00148618	0.0105837
1450	0.000404387	0.000943154		0.000413169	-0.00220919	0.000652107
1500	0.000600495	0.00115625		-0.000360403	0.0028117	0.00728564
1550	0.000294676	0.00108722		0.000155312	-0.000160668	-0.00305818
1600	0.000530443	0.00140886		0.00358113	-0.00148618	0.00106436
1650	0.000653585	0.0011987		-0.000986628	0.00261086	0.00698582
1700	0.00103089	0.00113924		-6.5709e-05	0.00164685	-0.00230862
1750	0.000655027	0.0014985		-0.00157602	-0.000883676	0.00196382
1800	0.00068371	0.00169914		-0.00327051	-0.000401671	0.0080352
1850	0.000439587	0.00151714		0.00236552	0.00116485	0.00788528
1900	0.00073796	0.00140059		-0.000728771	-0.00112468	0.00840997
1950	0.0007268	0.00164326		-0.00164969	0.00261086	0.00796024
2000	0.000496626	0.00169663		-0.000655097	0.00200835	0.00661105
2050	0.000740952	0.00194697		-0.00234959	-0.00096401	0.0060114
2100	-1	1.38469e-16		0.0007447	-0.000160668	0.00327554
2150	-0.925038	0.0377507		-0.915681	-1	-1
2200	-0.845909	0.0673162		-1	-0.972044	-0.857885
2250	-0.76959	0.0948663		-0.931889	-0.977426	-0.729337
2300	-0.697199	0.118928		-0.914133	-0.96393	-0.6232
2350	-0.630349	0.138359		-0.835487	-0.913842	-0.559601
2400	-0.568346	0.151107		-0.811948	-0.9087	-0.506457
2450	-0.51267	0.160145		-0.746968	-0.900265	-0.43525
2500	-0.460251	0.162896		-0.715841	-0.873353	-0.404593
2550	-0.413979	0.161613		-0.691087	-0.884118	-0.395486
2600	-0.372395	0.159649		-0.67381	-0.855439	-0.374124
2650	-0.332757	0.153231		-0.628354	-0.841661	-0.321281
2700	-0.297802	0.145146		-0.584592	-0.820935	-0.30479
2750	-0.267401	0.13669		-0.569673	-0.795027	-0.305615
2800	-0.240219	0.127154		-0.55387	-0.812299	-0.291673
2850	-0.216371	0.117649		-0.53302	-0.808805	-0.266863
2900	-0.195268	0.108912		-0.503367	-0.803784	-0.249361
2950	-0.175719	0.101533		-0.494378	-0.797759	-0.253708
3000	-0.158214	0.0944891		-0.458573	-0.779442	-0.231447
3050	-0.144721	0.085916		-0.422215	-0.755021	-0.228411
3100	-0.132473	0.080029		-0.413006	-0.752129	-0.205924
3150	-0.121352	0.0747432		-0.39735	-0.757752	-0.2262
3200	-0.111665	0.0693429		-0.397461	-0.74751	-0.186061
3250	-0.103742	0.0644746		-0.358045	-0.743252	-0.190296
3300	-0.0954747	0.0602913		-0.352373	-0.744377	-0.197829
3350	-0.0884071	0.0560229		-0.34821	-0.723088	-0.183513
3400	-0.0823418	0.0521087		-0.33377	-0.721642	-0.186399
3450	-0.0775003	0.0494333		-0.325077	-0.718107	-0.178903
3500	-0.072869	0.047087		-0.308832	-0.692441	-0.172232
3550	-0.068667	0.0446063		-0.288461	-0.689669	-0.174218
3600	-0.0654527	0.0431667		-0.302496	-0.685532	-0.168597
3650	-0.0628819	0.0415941		-0.284114	-0.673361	-0.182351
3700	-0.0604954	0.0396314		-0.265217	-0.684447	-0.143862
3750	-0.0580093	0.0390621		-0.27531	-0.657736	-0.13779
3800	-0.055095	0.0377421		-0.249635	-0.665207	-0.125572
3850	-0.0531372	0.0365245		-0.251624	-0.644963	-0.138127
3900	-0.0514102	0.0350941		-0.249745	-0.637813	-0.10927
3950	-0.0489721	0.0342171		-0.252177	-0.657134	-0.139514
4000	-0.0471197	0.0335947		-0.235968	-0.641428	-0.127596
4050	-0.0462374	0.0332218		-0.245288	-0.636046	-0.113355
4100	-0.0438019	0.03216		-0.236889	-0.630503	-0.104398
4150	-0.0427984	0.0314698		-0.238068	-0.638496	-0.114254
4200	-0.0418378	0.0305822		-0.226907	-0.635002	-0.11283
4250	-0.0402337	0.0307458		-0.214124	-0.636407	-0.114929
4300	-0.0392413	0.0304416		-0.21906	-0.62496	-0.101699
4350	-0.0386994	0.0304726		-0.208746	-0.627852	-0.102186
4400	-0.0375792	0.0302337		-0.200053	-0.628053	-0.103311
4450	-0.0368053	0.0303908		-0.212909	-0.622108	-0.104323
4500	-0.0363548	0.0299524		-0.206204	-0.610901	-0.0975767
4550	-0.0354537	0.0292047		-0.20753	-0.602788	-0.107883
4600	-0.0349529	0.0288435		-0.186091	-0.592786	-0.102524
4650	-0.0343717	0.0280197		-0.194417	-0.592143	-0.0987385
4700	-0.0344935	0.0283478		-0.184323	-0.611303	-0.0944286
4750	-0.0330081	0.0282058		-0.185797	-0.592304	-0.0998254
4800	-0.0325274	0.0286772		-0.180013	-0.602828	-0.106684
4850	-0.0323651	0.0276793		-0.184434	-0.592465	-0.0994506
4900	-0.0319816	0.0282813		-0.175924	-0.585636	-0.101737
4950	-0.03128	0.0283972		-0.177361	-0.573064	-0.105747
5000	-0.0306496	0.0276681		-0.172941	-0.570051	-0.101962
5050	-0.0307627	0.0277049		-0.159827	-0.579812	-0.103273
5100	-0.0302634	0.0266959		-0.170325	-0.562701	-0.0986636
5150	-0.0300332	0.0272199		-0.165389	-0.561014	-0.0876826
5200	-0.0296836	0.0272615		-0.159679	-0.561174	-0.0952531
[truncated: 1,294 more rows]

## Sheet: Figure 8
Figure 8a
[truncated: 1,922 more rows]

## Sheet: Figure 9
Figure 9a
[truncated: 2,069 more rows]
